# Supplementary material for: Diaqua­bis­(4-carb­oxy-2-propyl-1H-imidazole-5-carboxyl­ato-κ2 N 3,O 4)copper(II) N,N-dimethyl­formamide disolvate
Source: Acta Crystallogr Sect E Struct Rep Online. 2010 Jul 7;66(Pt 8):m896. doi: 10.1107/S1600536810025249 (PMC3007369; doi:10.1107/S1600536810025249)
Supplement: Supplementary file 1 [file e-66-0m896-sup1.cif]

##############################################################################
###                                                                        ###
###        Electronic paper (Acta Crystallographica Section E)             ###
###                                                                        ###
##############################################################################
#                                                                            #
# This CIF contains the data in a paper accepted for publication in Acta     #
# Crystallographica Section E. It conforms to the requirements of Notes      #
# for Authors for Section E, and has been peer reviewed under the auspices   #
# of the IUCr Commission on Journals.                                        #
#                                                                            #
# Full details of the Crystallographic Information File format               #
# are given in the paper "The Crystallographic Information File (CIF):       #
# a New Standard Archive File for Crystallography" by S. R. Hall, F. H.      #
# Allen and I. D. Brown [Acta Cryst. (1991), A47, 655-685].                  #
#                                                                            #
# The current version of the core CIF dictionary is obtainable from          #
# ftp://ftp.iucr.org/pub/cif_core.dic. The current version number is 2.4.    #
#                                                                            #
# Software is freely available for graphical display of the structure(s) in  #
# this CIF.  For information consult the CIF home page http://www.iucr.org/  #
# cif/home.html                                                              #
#                                                                            #
# This file may be used for bona fide research purposes within the           #
# scientific community so long as proper attribution is given to the journal # 
# article from which it was obtained.                                        #
#                                                                            #
##############################################################################
                                             
data_I
_audit_creation_method     SHELXL-97
_chemical_name_systematic
;
Diaquabis(4-carboxy-2-propyl-1<i>H</i>-imidazole-5-carboxylato-
\k^2^<i>N</i>^3^,<i>O</i>^4^)copper(II) <i>N</i>,<i>N</i>-dimethylformamide
disolvate
;
_chemical_name_common     ?
_chemical_formula_moiety     'C16 H22 Cu N4 O10, 2(C3 H7 N O)'
_chemical_formula_sum     'C22 H36 Cu N6 O12'
_chemical_formula_iupac     '[Cu (C8 H9 N2 O4)2 (H2 O)2], 2C3 H7 N O'
_chemical_formula_weight     640.11
_chemical_melting_point     ?
_symmetry_cell_setting     triclinic
_symmetry_space_group_name_H-M     'P -1'
_symmetry_space_group_name_Hall     '-P 1'
loop_
    _symmetry_equiv_pos_as_xyz
    'x, y, z'
    '-x, -y, -z'
_cell_length_a     7.2831(8)
_cell_length_b     9.2500(10)
_cell_length_c     11.3329(13)
_cell_angle_alpha     75.2640(10)
_cell_angle_beta     87.305(2)
_cell_angle_gamma     68.4160(10)
_cell_volume     685.68(13)
_cell_formula_units_Z     1
_cell_measurement_reflns_used     1702
_cell_measurement_theta_min     2.449
_cell_measurement_theta_max     25.93
_cell_measurement_temperature     298(2)
_exptl_crystal_description     cubic
_exptl_crystal_colour     blue
_exptl_crystal_size_max     0.32
_exptl_crystal_size_mid     0.21
_exptl_crystal_size_min     0.19
_exptl_crystal_density_diffrn     1.550
_exptl_crystal_density_meas     ?
_exptl_crystal_density_method     'not measured'
_exptl_crystal_F_000     335
_exptl_absorpt_coefficient_mu     0.870
_exptl_absorpt_correction_type     multi-scan
_exptl_absorpt_process_details     '(SADABS; Sheldrick, 1996)'
_exptl_absorpt_correction_T_min     0.7683
_exptl_absorpt_correction_T_max     0.8522
_diffrn_ambient_temperature     298(2)
_diffrn_radiation_type     MoK\a
_diffrn_radiation_wavelength     0.71073
_diffrn_radiation_source     'fine-focus sealed tube'
_diffrn_radiation_monochromator     graphite
_diffrn_measurement_device_type     'Bruker SMART 1000 CCD'
_diffrn_measurement_method     '\f and \w scans'
_diffrn_detector_area_resol_mean     ?
_diffrn_reflns_number     3603
_diffrn_reflns_av_R_equivalents     0.0167
_diffrn_reflns_av_sigmaI/netI     0.0371
_diffrn_reflns_theta_min     1.86
_diffrn_reflns_theta_max     24.99
_diffrn_reflns_theta_full     24.99
_diffrn_measured_fraction_theta_max     0.985
_diffrn_measured_fraction_theta_full     0.985
_diffrn_reflns_limit_h_min     -8
_diffrn_reflns_limit_h_max     7
_diffrn_reflns_limit_k_min     -10
_diffrn_reflns_limit_k_max     10
_diffrn_reflns_limit_l_min     -10
_diffrn_reflns_limit_l_max     13
_diffrn_standards_number     0
_diffrn_standards_interval_count     ?
_diffrn_standards_interval_time     ?
_diffrn_standards_decay_%     ?
_reflns_number_total     2385
_reflns_number_gt     2011
_reflns_threshold_expression     I>2\s(I)
_refine_ls_structure_factor_coef     Fsqd
_refine_ls_matrix_type     full
_refine_ls_R_factor_all     0.0504
_refine_ls_R_factor_gt     0.0393
_refine_ls_wR_factor_gt     0.0888
_refine_ls_wR_factor_ref     0.0967
_refine_ls_goodness_of_fit_ref     1.059
_refine_ls_restrained_S_all     1.059
_refine_ls_number_reflns     2385
_refine_ls_number_parameters     187
_refine_ls_number_restraints     0
_refine_ls_hydrogen_treatment     constr
_refine_ls_weighting_scheme     calc
_refine_ls_weighting_details
         'calc w=1/[\s^2^(Fo^2^)+(0.0414P)^2^+0.5480P] where P=(Fo^2^+2Fc^2^)/3'
_atom_sites_solution_hydrogens     geom
_atom_sites_solution_primary     direct
_atom_sites_solution_secondary     difmap
_refine_ls_shift/su_max     0.000
_refine_ls_shift/su_mean     0.000
_refine_diff_density_max     0.378
_refine_diff_density_min     -0.291
_refine_ls_extinction_method     none
_refine_ls_extinction_coef     ?
loop_
    _atom_type_symbol
    _atom_type_description
    _atom_type_scat_dispersion_real
    _atom_type_scat_dispersion_imag
    _atom_type_scat_source
    'C' 'C' 0.0033 0.0016
                         'International Tables Vol C Tables 4.2.6.8 and 6.1.1.4'
    'H' 'H' 0.0000 0.0000
                         'International Tables Vol C Tables 4.2.6.8 and 6.1.1.4'
    'O' 'O' 0.0106 0.0060
                         'International Tables Vol C Tables 4.2.6.8 and 6.1.1.4'
    'N' 'N' 0.0061 0.0033
                         'International Tables Vol C Tables 4.2.6.8 and 6.1.1.4'
    'Cu' 'Cu' 0.3201 1.2651
                         'International Tables Vol C Tables 4.2.6.8 and 6.1.1.4'
_computing_data_collection     'SMART (Bruker, 2007)'
_computing_cell_refinement     'SAINT (Bruker, 2007)'
_computing_data_reduction     'SAINT (Bruker, 2007)'
_computing_structure_solution     'SHELXS97 (Sheldrick, 2008)'
_computing_structure_refinement     'SHELXL97 (Sheldrick, 2008)'
_computing_molecular_graphics     'SHELXTL (Sheldrick, 2008)'
_computing_publication_material     'SHELXTL (Sheldrick, 2008)'
loop_
    _atom_site_type_symbol
    _atom_site_label
    _atom_site_fract_x
    _atom_site_fract_y
    _atom_site_fract_z
    _atom_site_U_iso_or_equiv
    _atom_site_adp_type
    _atom_site_calc_flag
    _atom_site_refinement_flags
    _atom_site_occupancy
    _atom_site_disorder_assembly
    _atom_site_disorder_group
    Cu Cu1 0.5000 0.5000 0.5000 0.02632(17) Uani d S 1 . .
    N N1 0.6271(3) 0.2621(3) 0.5343(2) 0.0251(5) Uani d . 1 . .
    N N2 0.7981(3) 0.0045(3) 0.5992(2) 0.0295(6) Uani d . 1 . .
    H H2 0.8707 -0.0862 0.6461 0.035 Uiso calc R 1 . .
    N N3 0.1268(4) 0.4896(3) 0.8656(3) 0.0434(7) Uani d . 1 . .
    O O1 0.4276(3) 0.4348(2) 0.31460(19) 0.0387(5) Uani d . 1 . .
    O O2 0.4952(3) 0.2191(3) 0.24467(19) 0.0422(6) Uani d . 1 . .
    H H2A 0.5573 0.1221 0.2687 0.063 Uiso calc R 1 . .
    O O3 0.6933(4) -0.0740(3) 0.3193(2) 0.0442(6) Uani d . 1 . .
    O O4 0.8653(3) -0.2477(2) 0.4863(2) 0.0398(5) Uani d . 1 . .
    O O5 0.2402(3) 0.4858(2) 0.56026(19) 0.0353(5) Uani d . 1 . .
    H H5A 0.2186 0.4061 0.5485 0.042 Uiso d R 1 . .
    H H5B 0.1412 0.5701 0.5293 0.042 Uiso d R 1 . .
    O O6 0.0414(4) 0.7502(3) 0.7641(2) 0.0568(7) Uani d . 1 . .
    C C1 0.5080(4) 0.2896(3) 0.3284(3) 0.0305(7) Uani d . 1 . .
    C C2 0.6222(4) 0.1888(3) 0.4434(3) 0.0255(6) Uani d . 1 . .
    C C3 0.7286(4) 0.0262(3) 0.4834(3) 0.0265(6) Uani d . 1 . .
    C C4 0.7665(4) -0.1092(3) 0.4254(3) 0.0305(7) Uani d . 1 . .
    C C5 0.7356(4) 0.1463(3) 0.6284(3) 0.0289(7) Uani d . 1 . .
    C C6 0.7787(5) 0.1646(4) 0.7491(3) 0.0414(8) Uani d . 1 . .
    H H6A 0.7328 0.2782 0.7460 0.050 Uiso calc R 1 . .
    H H6B 0.9208 0.1199 0.7659 0.050 Uiso calc R 1 . .
    C C7 0.6827(7) 0.0825(6) 0.8528(4) 0.0694(12) Uani d . 1 . .
    H H7A 0.5414 0.1240 0.8336 0.083 Uiso calc R 1 . .
    H H7B 0.7328 -0.0316 0.8573 0.083 Uiso calc R 1 . .
    C C8 0.7160(7) 0.1037(5) 0.9754(3) 0.0659(12) Uani d . 1 . .
    H H8A 0.8439 0.0288 1.0098 0.099 Uiso calc R 1 . .
    H H8B 0.6159 0.0845 1.0282 0.099 Uiso calc R 1 . .
    H H8C 0.7097 0.2114 0.9668 0.099 Uiso calc R 1 . .
    C C9 0.0181(5) 0.6215(4) 0.7857(3) 0.0451(8) Uani d . 1 . .
    H H9 -0.0840 0.6167 0.7424 0.054 Uiso calc R 1 . .
    C C10 0.0974(8) 0.3399(5) 0.8779(4) 0.0779(14) Uani d . 1 . .
    H H10A -0.0212 0.3605 0.8322 0.117 Uiso calc R 1 . .
    H H10B 0.0856 0.2932 0.9625 0.117 Uiso calc R 1 . .
    H H10C 0.2082 0.2669 0.8471 0.117 Uiso calc R 1 . .
    C C11 0.2925(6) 0.4885(5) 0.9321(4) 0.0625(11) Uani d . 1 . .
    H H11A 0.4116 0.4480 0.8910 0.094 Uiso calc R 1 . .
    H H11B 0.3049 0.4207 1.0134 0.094 Uiso calc R 1 . .
    H H11C 0.2709 0.5959 0.9361 0.094 Uiso calc R 1 . .
loop_
    _atom_site_aniso_label
    _atom_site_aniso_U_11
    _atom_site_aniso_U_22
    _atom_site_aniso_U_33
    _atom_site_aniso_U_12
    _atom_site_aniso_U_13
    _atom_site_aniso_U_23
    Cu1 0.0281(3) 0.0167(3) 0.0329(3) -0.0064(2) -0.0004(2) -0.0065(2)
    N1 0.0284(13) 0.0187(11) 0.0282(13) -0.0084(10) 0.0010(10) -0.0066(10)
    N2 0.0300(14) 0.0166(11) 0.0365(14) -0.0047(10) -0.0039(11) -0.0025(10)
    N3 0.0490(18) 0.0311(14) 0.0453(17) -0.0112(13) -0.0017(13) -0.0060(12)
    O1 0.0464(14) 0.0227(11) 0.0391(13) -0.0053(10) -0.0048(10) -0.0045(9)
    O2 0.0540(15) 0.0332(12) 0.0363(13) -0.0100(11) -0.0097(10) -0.0105(10)
    O3 0.0579(16) 0.0319(12) 0.0443(14) -0.0110(11) -0.0031(12) -0.0194(10)
    O4 0.0397(13) 0.0185(11) 0.0580(15) -0.0045(9) -0.0025(11) -0.0125(10)
    O5 0.0289(11) 0.0218(10) 0.0565(14) -0.0094(9) 0.0037(10) -0.0123(9)
    O6 0.0589(17) 0.0316(13) 0.0649(17) -0.0080(12) -0.0174(13) 0.0038(12)
    C1 0.0282(16) 0.0297(16) 0.0334(17) -0.0103(13) 0.0012(13) -0.0082(13)
    C2 0.0263(15) 0.0228(14) 0.0309(16) -0.0122(12) 0.0038(12) -0.0086(12)
    C3 0.0237(15) 0.0227(14) 0.0340(17) -0.0091(12) 0.0046(12) -0.0083(12)
    C4 0.0256(16) 0.0236(15) 0.0445(19) -0.0096(13) 0.0060(13) -0.0128(14)
    C5 0.0304(16) 0.0222(14) 0.0340(17) -0.0100(12) -0.0013(13) -0.0060(12)
    C6 0.053(2) 0.0267(16) 0.0416(19) -0.0119(15) -0.0131(16) -0.0051(14)
    C7 0.085(3) 0.094(3) 0.052(3) -0.050(3) 0.019(2) -0.035(2)
    C8 0.079(3) 0.067(3) 0.051(2) -0.024(2) 0.006(2) -0.018(2)
    C9 0.0362(19) 0.047(2) 0.048(2) -0.0092(16) -0.0039(16) -0.0138(17)
    C10 0.105(4) 0.041(2) 0.094(3) -0.033(2) 0.015(3) -0.019(2)
    C11 0.050(2) 0.058(2) 0.062(3) -0.0083(19) -0.0161(19) 0.001(2)
loop_
    _geom_bond_atom_site_label_1
    _geom_bond_atom_site_label_2
    _geom_bond_site_symmetry_2
    _geom_bond_distance
    _geom_bond_publ_flag
    Cu1 N1 2_666 1.987(2) ?
    Cu1 N1 . 1.987(2) ?
    Cu1 O5 2_666 2.020(2) ?
    Cu1 O5 . 2.020(2) ?
    Cu1 O1 . 2.458(2) ?
    N1 C5 . 1.336(3) ?
    N1 C2 . 1.378(3) ?
    N2 C5 . 1.344(3) ?
    N2 C3 . 1.368(4) ?
    N2 H2 . 0.8600 ?
    N3 C9 . 1.315(4) ?
    N3 C11 . 1.448(4) ?
    N3 C10 . 1.449(4) ?
    O1 C1 . 1.222(3) ?
    O2 C1 . 1.305(3) ?
    O2 H2A . 0.8200 ?
    O3 C4 . 1.253(4) ?
    O4 C4 . 1.247(3) ?
    O5 H5A . 0.8499 ?
    O5 H5B . 0.8500 ?
    O6 C9 . 1.226(4) ?
    C1 C2 . 1.475(4) ?
    C2 C3 . 1.377(4) ?
    C3 C4 . 1.491(4) ?
    C5 C6 . 1.481(4) ?
    C6 C7 . 1.519(5) ?
    C6 H6A . 0.9700 ?
    C6 H6B . 0.9700 ?
    C7 C8 . 1.494(5) ?
    C7 H7A . 0.9700 ?
    C7 H7B . 0.9700 ?
    C8 H8A . 0.9600 ?
    C8 H8B . 0.9600 ?
    C8 H8C . 0.9600 ?
    C9 H9 . 0.9300 ?
    C10 H10A . 0.9600 ?
    C10 H10B . 0.9600 ?
    C10 H10C . 0.9600 ?
    C11 H11A . 0.9600 ?
    C11 H11B . 0.9600 ?
    C11 H11C . 0.9600 ?
loop_
    _geom_angle_atom_site_label_1
    _geom_angle_atom_site_label_2
    _geom_angle_atom_site_label_3
    _geom_angle_site_symmetry_1
    _geom_angle_site_symmetry_3
    _geom_angle
    _geom_angle_publ_flag
    N1 Cu1 N1 2_666 . 180.00(6) ?
    N1 Cu1 O5 2_666 2_666 91.57(9) ?
    N1 Cu1 O5 . 2_666 88.44(9) ?
    N1 Cu1 O5 2_666 . 88.43(9) ?
    N1 Cu1 O5 . . 91.56(9) ?
    O5 Cu1 O5 2_666 . 180.0 ?
    N1 Cu1 O1 2_666 . 104.94(8) ?
    N1 Cu1 O1 . . 75.06(8) ?
    O5 Cu1 O1 2_666 . 92.58(8) ?
    O5 Cu1 O1 . . 87.42(8) ?
    C5 N1 C2 . . 106.6(2) ?
    C5 N1 Cu1 . . 134.39(19) ?
    C2 N1 Cu1 . . 118.83(18) ?
    C5 N2 C3 . . 109.7(2) ?
    C5 N2 H2 . . 125.2 ?
    C3 N2 H2 . . 125.2 ?
    C9 N3 C11 . . 119.9(3) ?
    C9 N3 C10 . . 120.6(3) ?
    C11 N3 C10 . . 119.1(3) ?
    C1 O1 Cu1 . . 108.15(18) ?
    C1 O2 H2A . . 109.5 ?
    Cu1 O5 H5A . . 114.3 ?
    Cu1 O5 H5B . . 113.0 ?
    H5A O5 H5B . . 107.6 ?
    O1 C1 O2 . . 122.2(3) ?
    O1 C1 C2 . . 119.7(3) ?
    O2 C1 C2 . . 118.1(2) ?
    C3 C2 N1 . . 109.4(2) ?
    C3 C2 C1 . . 132.5(3) ?
    N1 C2 C1 . . 118.1(2) ?
    N2 C3 C2 . . 104.9(2) ?
    N2 C3 C4 . . 122.9(2) ?
    C2 C3 C4 . . 132.2(3) ?
    O4 C4 O3 . . 125.3(3) ?
    O4 C4 C3 . . 117.8(3) ?
    O3 C4 C3 . . 116.9(3) ?
    N1 C5 N2 . . 109.4(2) ?
    N1 C5 C6 . . 127.0(3) ?
    N2 C5 C6 . . 123.6(3) ?
    C5 C6 C7 . . 113.2(3) ?
    C5 C6 H6A . . 108.9 ?
    C7 C6 H6A . . 108.9 ?
    C5 C6 H6B . . 108.9 ?
    C7 C6 H6B . . 108.9 ?
    H6A C6 H6B . . 107.7 ?
    C8 C7 C6 . . 114.9(3) ?
    C8 C7 H7A . . 108.6 ?
    C6 C7 H7A . . 108.6 ?
    C8 C7 H7B . . 108.6 ?
    C6 C7 H7B . . 108.6 ?
    H7A C7 H7B . . 107.5 ?
    C7 C8 H8A . . 109.5 ?
    C7 C8 H8B . . 109.5 ?
    H8A C8 H8B . . 109.5 ?
    C7 C8 H8C . . 109.5 ?
    H8A C8 H8C . . 109.5 ?
    H8B C8 H8C . . 109.5 ?
    O6 C9 N3 . . 124.8(3) ?
    O6 C9 H9 . . 117.6 ?
    N3 C9 H9 . . 117.6 ?
    N3 C10 H10A . . 109.5 ?
    N3 C10 H10B . . 109.5 ?
    H10A C10 H10B . . 109.5 ?
    N3 C10 H10C . . 109.5 ?
    H10A C10 H10C . . 109.5 ?
    H10B C10 H10C . . 109.5 ?
    N3 C11 H11A . . 109.5 ?
    N3 C11 H11B . . 109.5 ?
    H11A C11 H11B . . 109.5 ?
    N3 C11 H11C . . 109.5 ?
    H11A C11 H11C . . 109.5 ?
    H11B C11 H11C . . 109.5 ?
loop_
    _geom_torsion_atom_site_label_1
    _geom_torsion_atom_site_label_2
    _geom_torsion_atom_site_label_3
    _geom_torsion_atom_site_label_4
    _geom_torsion_site_symmetry_1
    _geom_torsion_site_symmetry_2
    _geom_torsion_site_symmetry_3
    _geom_torsion_site_symmetry_4
    _geom_torsion
    _geom_torsion_publ_flag
    O5 Cu1 N1 C5 2_666 . . . 85.3(3) ?
    O5 Cu1 N1 C5 . . . . -94.7(3) ?
    O1 Cu1 N1 C5 . . . . 178.4(3) ?
    O5 Cu1 N1 C2 2_666 . . . -89.3(2) ?
    O5 Cu1 N1 C2 . . . . 90.7(2) ?
    O1 Cu1 N1 C2 . . . . 3.76(19) ?
    N1 Cu1 O1 C1 2_666 . . . 177.7(2) ?
    N1 Cu1 O1 C1 . . . . -2.3(2) ?
    O5 Cu1 O1 C1 2_666 . . . 85.4(2) ?
    O5 Cu1 O1 C1 . . . . -94.6(2) ?
    Cu1 O1 C1 O2 . . . . 179.8(2) ?
    Cu1 O1 C1 C2 . . . . 0.4(3) ?
    C5 N1 C2 C3 . . . . 0.3(3) ?
    Cu1 N1 C2 C3 . . . . 176.24(18) ?
    C5 N1 C2 C1 . . . . 179.0(2) ?
    Cu1 N1 C2 C1 . . . . -5.1(3) ?
    O1 C1 C2 C3 . . . . -179.0(3) ?
    O2 C1 C2 C3 . . . . 1.7(5) ?
    O1 C1 C2 N1 . . . . 2.7(4) ?
    O2 C1 C2 N1 . . . . -176.7(2) ?
    C5 N2 C3 C2 . . . . 0.5(3) ?
    C5 N2 C3 C4 . . . . -177.9(3) ?
    N1 C2 C3 N2 . . . . -0.5(3) ?
    C1 C2 C3 N2 . . . . -178.9(3) ?
    N1 C2 C3 C4 . . . . 177.8(3) ?
    C1 C2 C3 C4 . . . . -0.7(5) ?
    N2 C3 C4 O4 . . . . 0.3(4) ?
    C2 C3 C4 O4 . . . . -177.7(3) ?
    N2 C3 C4 O3 . . . . 179.4(3) ?
    C2 C3 C4 O3 . . . . 1.4(5) ?
    C2 N1 C5 N2 . . . . 0.1(3) ?
    Cu1 N1 C5 N2 . . . . -175.00(19) ?
    C2 N1 C5 C6 . . . . -178.0(3) ?
    Cu1 N1 C5 C6 . . . . 6.9(5) ?
    C3 N2 C5 N1 . . . . -0.4(3) ?
    C3 N2 C5 C6 . . . . 177.8(3) ?
    N1 C5 C6 C7 . . . . 112.5(4) ?
    N2 C5 C6 C7 . . . . -65.4(4) ?
    C5 C6 C7 C8 . . . . -177.7(3) ?
    C11 N3 C9 O6 . . . . -2.4(6) ?
    C10 N3 C9 O6 . . . . -175.2(4) ?
loop_
    _geom_hbond_atom_site_label_D
    _geom_hbond_atom_site_label_H
    _geom_hbond_atom_site_label_A
    _geom_hbond_site_symmetry_A
    _geom_hbond_distance_DH
    _geom_hbond_distance_HA
    _geom_hbond_distance_DA
    _geom_hbond_angle_DHA
    N2 H2 O6 1_645 0.86 1.83 2.679(3) 166.6
    O2 H2A O3 . 0.82 1.67 2.494(3) 177.3
    O5 H5A O4 2_656 0.85 1.91 2.755(3) 172.1
    O5 H5B O4 1_465 0.85 2.07 2.906(3) 166.5
data_global
_journal_date_recd_electronic     2010-06-04
_journal_date_accepted     2010-06-27
_journal_name_full     'Acta Crystallographica, Section E'
_journal_year     2010
_journal_volume     66
_journal_issue      8
_journal_page_first     m896
_journal_page_last     m896
_journal_paper_category     QM
_journal_coeditor_code     HY2320
_publ_contact_author_name     'Wen-Dong Song'
_publ_contact_author_address
;
College of Science
Guang Dong Ocean University
Zhanjiang 524088
People's Republic of China
;
_publ_contact_author_email     songwd60@126.com
_publ_contact_author_fax     '86 0759 2383636'
_publ_contact_author_phone     '86 0759 2383559'
_publ_section_title
;\
Diaquabis(4-carboxy-2-propyl-1<i>H</i>-imidazole-5-carboxylato-\
\k^2^<i>N</i>^3^,<i>O</i>^4^)copper(II) <i>N</i>,<i>N</i>-dimethylformamide
disolvate
;
loop_
    _publ_author_name
    _publ_author_footnote
    _publ_author_address
    'Lan-Zhen He' .
;
College of Science
Guang Dong Ocean University
Zhanjiang 524088
People's Republic of China
;
    'Shi-Jie Li' .
;
College of Food Science and Technology
Guang Dong Ocean University
Zhanjiang 524088
People's Republic of China
;
    'Wen-Dong Song' .
;
College of Science
Guang Dong Ocean University
Zhanjiang 524088
People's Republic of China
;
    'Dong-Liang Miao' .
;
College of Food Science and Technology
Guang Dong Ocean University
Zhanjiang 524088
People's Republic of China
;
