# Supplementary material for: Diaqua­bis­(4-carb­oxy-2-propyl-1H-imidazole-5-carboxyl­ato-κ2 N 3,O 4)copper(II) N,N-dimethyl­formamide disolvate
Source: Acta Crystallogr Sect E Struct Rep Online. 2010 Jul 7;66(Pt 8):m896. doi: 10.1107/S1600536810025249 (PMC3007369; doi:10.1107/S1600536810025249)
Supplement: Supplementary file 2 [file e-66-0m896-Isup2.hkl]

# 
# h,k,l, Fc-squared, Fo-squared, sigma(Fo-squared) and status flag 
# 
data_I
_shelx_title ' 100417f in P-1' 
_shelx_refln_list_code          4 
_shelx_F_calc_maximum      139.86 
_exptl_crystal_F_000       335.00 
_reflns_d_resolution_high  0.8403 
 
loop_ 
 _symmetry_equiv_pos_as_xyz 
 'x, y, z' 
 '-x, -y, -z' 
 
_cell_length_a     7.2831 
_cell_length_b     9.2500 
_cell_length_c    11.3329 
_cell_angle_alpha  75.264 
_cell_angle_beta   87.305 
_cell_angle_gamma  68.416 
 
_shelx_F_squared_multiplier     1.000 
 
loop_ 
 _refln_index_h 
 _refln_index_k 
 _refln_index_l 
 _refln_F_squared_calc 
 _refln_F_squared_meas 
 _refln_F_squared_sigma 
 _refln_observed_status 
   1   0   0     1427.16     1412.51     14.62 o 
   2   0   0      150.47      155.29      6.33 o 
   3   0   0      414.22      415.46     11.98 o 
   4   0   0     1281.57     1204.13     23.92 o 
   5   0   0      341.22      338.16     14.67 o 
   6   0   0       44.12       64.98      9.93 o 
   7   0   0       62.14       95.48     12.58 o 
   8   0   0      197.25      172.85     14.50 o 
  -7   1   0       16.50       12.48      6.31 o 
  -6   1   0      305.70      305.98     15.85 o 
  -4   1   0      259.20      244.71     11.37 o 
  -3   1   0      769.25      824.64     18.18 o 
  -2   1   0     1106.65     1109.12     17.99 o 
  -1   1   0       25.53       21.97      1.47 o 
   0   1   0      235.09      253.85      3.38 o 
   1   1   0      762.78      798.79      9.49 o 
   2   1   0    10147.88     9957.38     46.97 o 
   3   1   0      789.65      816.16     15.73 o 
   4   1   0        4.10        3.20      3.25 o 
   5   1   0      270.02      277.35     12.71 o 
   6   1   0        4.81       11.11      5.60 o 
   7   1   0       23.64       33.30      8.73 o 
   8   1   0       32.58       42.43     10.67 o 
  -7   2   0        6.08        6.62      5.70 o 
  -6   2   0        9.06        8.27      5.34 o 
  -5   2   0      165.81      147.18     10.86 o 
  -4   2   0      621.29      625.19     18.83 o 
  -3   2   0      259.29      235.72     10.43 o 
  -2   2   0      335.62      402.70     13.45 o 
  -1   2   0     2551.58     2592.78     18.66 o 
   0   2   0     1073.55     1014.70     10.33 o 
   1   2   0      157.48      147.99      4.43 o 
   2   2   0     2298.32     2494.33     24.82 o 
   3   2   0      125.53      123.55      4.03 o 
   4   2   0      687.10      720.67     11.32 o 
   5   2   0       88.13      109.16      7.98 o 
   6   2   0        2.54       -4.92      4.22 o 
   7   2   0       27.42       36.33      8.33 o 
   8   2   0        4.76       -1.29      6.94 o 
  -6   3   0       12.79        6.55      5.49 o 
  -5   3   0      212.23      211.77     13.26 o 
  -4   3   0      214.93      208.52     11.96 o 
  -3   3   0      606.88      613.41     17.66 o 
  -2   3   0      522.42      578.93     10.79 o 
  -1   3   0     2105.84     2077.04     18.36 o 
   0   3   0     2404.54     2543.72     15.00 o 
   1   3   0      884.63      838.30      7.28 o 
   2   3   0      388.69      492.43     10.10 o 
   3   3   0      170.39      148.52      6.50 o 
   4   3   0      365.05      348.68      7.70 o 
   5   3   0       68.68       74.68      9.45 o 
   6   3   0      142.02      140.85      9.82 o 
   7   3   0       93.62      100.44      9.87 o 
   8   3   0       65.93       53.49     10.83 o 
  -6   4   0      139.79      129.99     11.84 o 
  -5   4   0      186.85      198.65     13.23 o 
  -4   4   0      132.51      127.92      9.93 o 
  -3   4   0      770.69      762.62     22.41 o 
  -2   4   0      498.10      487.32     10.95 o 
  -1   4   0      280.39      274.83      5.09 o 
   0   4   0     2840.11     3401.41     28.99 o 
   1   4   0      534.45      586.10      6.46 o 
   2   4   0      195.06      200.31      5.44 o 
   3   4   0      979.75      981.69     17.17 o 
   4   4   0       17.87        8.59      3.08 o 
   5   4   0      129.37      127.56      5.57 o 
   6   4   0       81.70       79.06      5.29 o 
   7   4   0       82.35       91.15     10.71 o 
   8   4   0      123.56      126.72     11.58 o 
  -5   5   0      209.70      209.63     14.31 o 
  -4   5   0      230.99      226.56     13.70 o 
  -3   5   0       46.06       50.58      5.91 o 
  -2   5   0       11.23        4.00      2.76 o 
  -1   5   0      724.99      661.28     13.98 o 
   0   5   0      742.44      672.30      7.47 o 
   1   5   0        5.86        3.21      1.08 o 
   2   5   0        1.32       -0.06      1.01 o 
   3   5   0      320.75      343.34      8.04 o 
   4   5   0       61.08       58.56      5.23 o 
   5   5   0      576.21      599.57     17.09 o 
   6   5   0        1.06        0.64      2.33 o 
   7   5   0       86.07       97.58      9.13 o 
   8   5   0       96.99      124.20     13.91 o 
  -4   6   0      219.36      216.29     14.41 o 
  -3   6   0      181.35      182.98     19.05 o 
  -2   6   0        1.56       -2.06      2.17 o 
  -1   6   0      203.44      235.45      8.47 o 
   0   6   0      104.97       96.07      5.30 o 
   1   6   0        6.22        1.58      1.85 o 
   2   6   0        1.41        0.28      1.55 o 
   3   6   0      714.04      692.01      9.52 o 
   4   6   0      290.20      299.75      8.47 o 
   5   6   0       14.99        0.66      3.04 o 
   7   6   0      189.17      177.63      7.96 o 
   8   6   0       87.43      100.04     10.06 o 
  -3   7   0       99.88      101.44      7.18 o 
  -2   7   0      174.07      157.78     16.28 o 
  -1   7   0       17.74       16.20      5.74 o 
   0   7   0      225.75      228.63     15.73 o 
   1   7   0      132.77      158.76      6.92 o 
   2   7   0      120.40      119.95      5.93 o 
   3   7   0        0.96       -0.52      1.78 o 
   4   7   0      278.22      266.55     12.31 o 
   5   7   0      305.46      320.22     12.77 o 
   6   7   0      192.22      188.60     11.25 o 
   7   7   0        4.53       11.27      3.66 o 
   8   7   0       54.16       65.90     10.56 o 
  -2   8   0        6.78        1.59      3.20 o 
  -1   8   0      127.37      120.76      7.31 o 
   0   8   0      522.58      519.68     13.82 o 
   1   8   0      303.37      278.85      9.72 o 
   2   8   0       58.07       57.37      7.34 o 
   3   8   0      440.28      437.47     11.66 o 
   4   8   0      227.28      231.44      8.60 o 
   5   8   0        2.19       -1.51      2.40 o 
   6   8   0       36.11       31.83      4.87 o 
  -1   9   0       31.60       28.37      8.16 o 
   0   9   0       98.71      101.94      9.27 o 
   1   9   0      101.82      102.01     13.25 o 
   2   9   0      143.29      138.23     11.66 o 
   3   9   0        1.81        5.58      4.71 o 
   4   9   0       32.00       56.89      9.18 o 
   5   9   0      224.47      213.21     13.71 o 
   6   9   0       49.85       55.43      9.30 o 
   1  10   0       85.70       94.60     12.79 o 
   2  10   0       54.84       63.83     10.53 o 
   3  10   0      357.48      368.13     19.26 o 
   4  10   0      261.26      251.75     15.94 o 
   5  10   0       18.66       27.22      7.72 o 
  -5 -10   1       11.94        7.27      5.86 o 
  -4 -10   1      115.92      121.54     11.75 o 
  -3 -10   1      249.70      269.69     17.10 o 
  -2 -10   1       64.57       90.88     12.46 o 
  -1 -10   1        1.15       -2.35      4.94 o 
  -6  -9   1       84.74      104.75     12.65 o 
  -5  -9   1      162.01      153.07     12.13 o 
  -4  -9   1       14.33       18.41      6.12 o 
  -3  -9   1       42.73       26.70      7.06 o 
  -2  -9   1      185.70      175.79     13.23 o 
  -1  -9   1       82.31      103.91     12.69 o 
   0  -9   1       33.09       36.73      8.69 o 
   1  -9   1       29.96       26.21      8.13 o 
  -6  -8   1       29.37       44.03      8.62 o 
  -5  -8   1       32.26       27.62      7.16 o 
  -4  -8   1      220.58      221.63     13.52 o 
  -3  -8   1      482.74      476.59     19.49 o 
  -2  -8   1        5.89        2.99      4.47 o 
  -1  -8   1        2.22       -2.83      2.29 o 
   0  -8   1      202.27      202.69      8.85 o 
   1  -8   1      240.40      252.62     10.27 o 
   2  -8   1        5.82        3.12      3.64 o 
  -6  -7   1      152.27      162.56     11.19 o 
  -5  -7   1       36.88       34.88      7.07 o 
  -4  -7   1       16.18        9.09      2.79 o 
  -3  -7   1      100.72      102.03      5.35 o 
  -2  -7   1       17.16       10.45      2.92 o 
  -1  -7   1      317.15      336.36      9.81 o 
   0  -7   1       10.80        6.96      2.93 o 
   1  -7   1      413.77      387.74     19.83 o 
   2  -7   1      161.91      173.24      9.80 o 
   3  -7   1       50.10       60.49      7.80 o 
  -8  -6   1        3.41       -1.84      5.06 o 
  -7  -6   1      256.16      252.41      9.08 o 
  -6  -6   1       19.18       22.69      3.87 o 
  -5  -6   1       47.19       65.44      7.61 o 
  -4  -6   1      342.50      353.62      8.69 o 
  -3  -6   1       56.26       44.43      3.04 o 
  -2  -6   1        7.20        4.86      2.10 o 
  -1  -6   1      392.92      391.10     10.45 o 
   0  -6   1       15.28       14.27      3.01 o 
   1  -6   1      397.72      407.63     12.22 o 
   2  -6   1      140.61      128.37     11.02 o 
   3  -6   1      148.16      153.58      8.09 o 
   4  -6   1      251.32      293.12     16.43 o 
  -8  -5   1       41.08       48.29      9.51 o 
  -7  -5   1      214.73      218.03     12.60 o 
  -6  -5   1        7.64        6.11      3.14 o 
  -4  -5   1      596.67      643.90     15.56 o 
  -3  -5   1      731.15      708.68     10.89 o 
  -2  -5   1     1960.71     2085.19     16.14 o 
  -1  -5   1        1.21        1.03      1.08 o 
   0  -5   1      533.98      546.56      7.66 o 
   1  -5   1     1161.72     1259.19     17.76 o 
   2  -5   1      196.14      200.74     16.16 o 
   3  -5   1      248.07      242.34      9.25 o 
   4  -5   1      513.66      500.77     20.16 o 
   5  -5   1       66.68       47.21      9.53 o 
  -8  -4   1       53.62       56.18     10.60 o 
  -7  -4   1       96.48      112.81     10.19 o 
  -6  -4   1       58.31       66.07      8.59 o 
  -5  -4   1       12.76       15.84      3.05 o 
  -4  -4   1       76.73       55.75      4.80 o 
  -3  -4   1       73.21       72.12      4.68 o 
  -2  -4   1     1123.21     1156.47     12.22 o 
  -1  -4   1      861.93      806.34      8.51 o 
   0  -4   1     3398.37     3648.05     21.30 o 
   1  -4   1     1016.46     1023.15     10.96 o 
   2  -4   1       74.71       70.65      3.77 o 
   3  -4   1      200.39      212.13      8.08 o 
   4  -4   1       29.17       27.92      6.67 o 
   5  -4   1      108.13      117.35     10.57 o 
   6  -4   1      101.63       82.79     11.99 o 
  -8  -3   1       25.09       28.51      8.78 o 
  -7  -3   1       79.37      102.83     12.20 o 
  -6  -3   1       74.75       89.48      8.48 o 
  -5  -3   1        6.74        6.21      3.67 o 
  -4  -3   1       10.26        6.22      3.38 o 
  -3  -3   1      595.20      562.76     12.03 o 
  -2  -3   1        7.26        5.04      1.30 o 
  -1  -3   1        2.69        0.47      0.82 o 
   0  -3   1       25.42       21.84      1.64 o 
   1  -3   1      920.75      983.63      9.87 o 
   2  -3   1     1438.68     1476.76     14.03 o 
   3  -3   1      132.01      128.66      5.99 o 
   4  -3   1       31.56       15.26      5.61 o 
   5  -3   1       14.46        9.47      5.58 o 
   6  -3   1       24.99       15.90      6.71 o 
  -8  -2   1       18.95       25.59      8.60 o 
  -7  -2   1      159.28      171.81     12.41 o 
  -6  -2   1        0.68        4.97      5.09 o 
  -5  -2   1       60.53       75.14      8.29 o 
  -4  -2   1     2681.72     2839.49     34.97 o 
  -3  -2   1      847.42      901.97     22.04 o 
  -2  -2   1      169.76      214.52      5.91 o 
  -1  -2   1      726.35      821.09      7.69 o 
   0  -2   1     2578.28     2628.34     14.32 o 
   1  -2   1      297.12      376.07      5.36 o 
   2  -2   1       28.52       17.56      2.03 o 
   3  -2   1        6.90        4.00      3.44 o 
   4  -2   1     1657.87     1693.61     31.65 o 
   5  -2   1        9.78        9.14      5.21 o 
   6  -2   1       21.97       32.16      7.96 o 
   7  -2   1        3.90       -2.10      5.11 o 
  -8  -1   1       36.63       23.21      9.26 o 
  -7  -1   1       81.78       93.97     12.43 o 
  -6  -1   1      142.32      138.02     10.69 o 
  -5  -1   1       85.32       88.91      7.89 o 
  -4  -1   1      695.60      692.33     17.00 o 
  -3  -1   1     2296.62     2191.47     26.98 o 
  -2  -1   1    19561.86    17372.32    138.80 o 
  -1  -1   1      639.08      661.69      6.24 o 
   0  -1   1       76.85       72.84      2.77 o 
   1  -1   1     5436.71     5295.82     35.56 o 
   2  -1   1     1863.89     1804.91     13.45 o 
   3  -1   1      109.33      107.32      7.21 o 
   4  -1   1      517.27      505.29     16.58 o 
   5  -1   1      139.87      133.43     10.36 o 
   6  -1   1      318.63      309.65     16.06 o 
   7  -1   1      134.83      140.14     12.60 o 
  -8   0   1      184.58      177.04     14.27 o 
  -7   0   1      109.99      110.87     13.28 o 
  -6   0   1       15.07       11.09      6.31 o 
  -5   0   1       10.53       14.13      5.86 o 
  -4   0   1     1335.94     1410.67     25.93 o 
  -3   0   1      619.39      654.05     14.91 o 
  -2   0   1      301.05      290.84      8.19 o 
  -1   0   1     2018.26     2111.58     19.21 o 
   0   0   1     6327.57     6339.04     58.60 o 
   1   0   1     2494.26     2524.06     11.73 o 
   2   0   1      306.86      326.47      6.32 o 
   3   0   1     1581.62     1484.86     23.43 o 
   4   0   1        5.87        5.51      3.95 o 
   5   0   1        6.26        7.72      5.08 o 
   6   0   1       21.42       35.06      7.96 o 
   7   0   1      174.73      146.17     12.69 o 
  -7   1   1       86.55       76.22     11.40 o 
  -6   1   1      103.90      128.42     10.60 o 
  -5   1   1      106.91      101.44      8.90 o 
  -4   1   1      129.00       99.03      7.74 o 
  -3   1   1      253.15      255.56     10.05 o 
  -2   1   1       97.49      117.04      5.89 o 
  -1   1   1      116.10      141.89      5.04 o 
   0   1   1      118.85      126.50      2.47 o 
   1   1   1     2551.31     2660.45     18.33 o 
   2   1   1      600.31      562.03      7.90 o 
   3   1   1      230.52      251.91      6.05 o 
   4   1   1       34.81       25.93      5.13 o 
   5   1   1       68.30       60.84      8.15 o 
   6   1   1       21.83       11.25      6.17 o 
   7   1   1       25.22       30.45      7.87 o 
   8   1   1       23.68       24.51      9.25 o 
  -7   2   1      111.38      124.65     14.32 o 
  -6   2   1        1.48        3.13      4.66 o 
  -5   2   1      145.69      160.68     11.11 o 
  -4   2   1      968.04      948.59     23.12 o 
  -3   2   1     1942.78     2045.48     31.08 o 
  -2   2   1      425.09      440.35     11.98 o 
  -1   2   1       81.13       71.36      3.07 o 
   0   2   1      804.24      853.06     12.55 o 
   1   2   1     1395.60     1456.02     16.70 o 
   2   2   1      439.63      452.86      9.66 o 
   3   2   1      308.14      284.17      9.11 o 
   4   2   1      483.14      480.00     16.83 o 
   5   2   1       16.48        9.42      4.36 o 
   6   2   1      141.70      142.69     10.50 o 
   7   2   1       98.95      109.51     12.62 o 
   8   2   1       24.47       32.05      9.47 o 
  -6   3   1        4.82        5.16      5.08 o 
  -5   3   1      394.59      383.00     17.10 o 
  -4   3   1      412.26      373.13     15.38 o 
  -3   3   1      145.09      136.89      8.57 o 
  -2   3   1     1873.41     1913.30     20.40 o 
  -1   3   1     1249.41     1330.88     15.02 o 
   0   3   1     2929.01     3014.41     22.37 o 
   1   3   1       73.38       63.88      4.65 o 
   2   3   1      118.50      125.24      5.46 o 
   3   3   1      291.21      276.15      9.13 o 
   4   3   1     1272.79     1286.98     22.81 o 
   5   3   1      121.93      111.78      5.37 o 
   6   3   1      260.69      257.96     12.86 o 
   7   3   1      249.05      260.13     14.57 o 
   8   3   1       88.77      100.66     13.35 o 
  -6   4   1       32.16       21.66      7.37 o 
  -5   4   1       46.83       45.25      8.43 o 
  -4   4   1      331.89      311.84     14.98 o 
  -3   4   1      454.38      485.60     16.86 o 
  -2   4   1       50.06       32.06      3.81 o 
  -1   4   1       18.20       16.23      3.01 o 
   0   4   1      769.67      744.59     11.43 o 
   1   4   1      585.54      522.59      7.39 o 
   2   4   1       65.15       42.69      2.74 o 
   3   4   1      868.10      779.01     15.90 o 
   4   4   1       54.21       42.97      5.54 o 
   6   4   1      191.60      197.22      7.68 o 
   7   4   1      116.94      121.57     10.13 o 
   8   4   1      105.77      103.43     12.97 o 
  -5   5   1       28.02       38.99      8.59 o 
  -4   5   1       61.88       57.48      9.04 o 
  -3   5   1      164.11      144.43     10.20 o 
  -2   5   1       19.85       13.07      3.16 o 
  -1   5   1       91.55       84.11      8.64 o 
   0   5   1       15.97       15.76      4.70 o 
   1   5   1      780.94      887.00     13.27 o 
   2   5   1      207.68      176.09      9.33 o 
   3   5   1        8.64        6.80      1.97 o 
   4   5   1      543.87      530.27     14.76 o 
   5   5   1      242.72      228.77     10.99 o 
   6   5   1      130.57      143.00      6.64 o 
   7   5   1      113.20      107.43      6.62 o 
   8   5   1      144.29      119.80     11.23 o 
  -4   6   1      353.15      336.63     17.59 o 
  -3   6   1        7.54        1.53      3.84 o 
  -2   6   1        9.75        6.75      3.38 o 
  -1   6   1      501.68      463.00     11.75 o 
   0   6   1      330.35      319.26      9.41 o 
   1   6   1       36.76       36.15     12.04 o 
   2   6   1       53.02       34.63      8.70 o 
   3   6   1      757.42      747.87     12.90 o 
   4   6   1     1351.04     1287.19     17.55 o 
   5   6   1       15.09        4.90      3.72 o 
   6   6   1      182.94      204.28     11.54 o 
   7   6   1      128.21      130.26      7.10 o 
   8   6   1       65.94       64.12      7.02 o 
  -4   7   1       83.79       95.71     12.48 o 
  -3   7   1       79.45       94.44     14.60 o 
  -2   7   1      280.43      293.80     10.98 o 
  -1   7   1      318.36      282.56      9.99 o 
   0   7   1       93.93       96.22      6.41 o 
   1   7   1      928.55      928.50     16.38 o 
   2   7   1      144.18      153.95      6.60 o 
   3   7   1       76.92       67.91      4.52 o 
   4   7   1      247.54      241.64     11.01 o 
   5   7   1      138.56      134.76      6.38 o 
   6   7   1      177.35      187.14     11.32 o 
   7   7   1       16.96       35.35      5.11 o 
   8   7   1        5.87        5.21      4.67 o 
  -3   8   1        2.75       -2.59      4.36 o 
  -2   8   1       57.72       57.59      6.82 o 
  -1   8   1      152.64      150.88      8.19 o 
   0   8   1      336.07      376.53     11.84 o 
   1   8   1       13.13        2.30      2.50 o 
   2   8   1       20.00        7.52      2.73 o 
   3   8   1      821.37      820.81     16.05 o 
   4   8   1      163.21      164.79      7.28 o 
   5   8   1      103.88       99.32      6.01 o 
   6   8   1       41.66       35.72      7.21 o 
   7   8   1      125.19      111.53      9.93 o 
  -1   9   1      116.78      110.10      8.19 o 
   0   9   1      147.59      132.80      7.84 o 
   1   9   1      450.47      457.24     13.63 o 
   2   9   1      290.48      308.01     10.83 o 
   3   9   1      133.76      131.72      7.27 o 
   4   9   1       27.57       21.87      4.24 o 
   5   9   1      166.58      162.01      7.80 o 
   6   9   1       74.39       96.26     11.39 o 
   0  10   1      130.56      142.59      8.83 o 
   1  10   1      194.12      193.57      9.71 o 
   2  10   1      118.29      108.73      7.91 o 
   3  10   1      215.78      212.15     14.20 o 
   4  10   1      332.19      342.45     17.71 o 
   5  10   1        4.88        4.57      5.02 o 
  -4 -10   2      119.88      129.46     12.39 o 
  -3 -10   2      114.49      115.16     12.01 o 
  -2 -10   2        4.34        7.16      5.94 o 
  -6  -9   2       74.22       87.80     12.20 o 
  -5  -9   2       78.67      106.10     12.83 o 
  -4  -9   2        1.35       -3.04      3.98 o 
  -3  -9   2       14.81       30.65      7.75 o 
  -2  -9   2      238.91      223.33     15.31 o 
  -1  -9   2       42.17       27.36      7.74 o 
   0  -9   2       10.07        1.98      5.53 o 
  -6  -8   2       13.95       18.23      7.11 o 
  -5  -8   2       32.15       35.36      8.00 o 
  -4  -8   2        5.62        5.09      4.71 o 
  -3  -8   2      194.99      210.48     13.56 o 
  -2  -8   2        1.30       -0.43      3.65 o 
  -1  -8   2      182.09      213.42     14.06 o 
   0  -8   2      349.43      319.85     17.24 o 
   1  -8   2       67.21       38.14      8.87 o 
   2  -8   2        3.38        1.08      5.21 o 
  -7  -7   2       65.04       67.97     10.31 o 
  -6  -7   2       55.41       51.07      8.24 o 
  -5  -7   2       12.93       12.22      4.81 o 
  -4  -7   2       10.71       16.60      5.23 o 
  -3  -7   2      637.53      626.10     21.57 o 
  -2  -7   2        1.94       -0.61      3.53 o 
  -1  -7   2       31.81       26.18      6.38 o 
   0  -7   2      345.97      334.19     22.40 o 
   1  -7   2      249.97      271.15      9.82 o 
   2  -7   2      304.59      312.84     11.34 o 
   3  -7   2        1.82        4.53      3.51 o 
  -6  -6   2      294.33      270.14     14.74 o 
  -5  -6   2       96.25       94.02      8.40 o 
  -4  -6   2      278.47      304.95      8.18 o 
  -3  -6   2      146.76      144.15      4.63 o 
  -2  -6   2      341.12      328.76      9.16 o 
  -1  -6   2      602.96      616.04     13.53 o 
   0  -6   2      460.84      466.78     10.97 o 
   1  -6   2      163.81      147.63     16.52 o 
   2  -6   2      708.67      709.65     22.25 o 
   3  -6   2       45.03       64.49     19.78 o 
   4  -6   2      176.83      187.36      9.71 o 
  -7  -5   2        1.16       -0.56      4.78 o 
  -6  -5   2       49.85       62.25      8.29 o 
  -5  -5   2       18.31       26.31      3.55 o 
  -4  -5   2      755.58      795.46     12.93 o 
  -3  -5   2      774.57      787.74     11.38 o 
  -2  -5   2      843.63      863.48     10.02 o 
  -1  -5   2      404.15      402.34      6.70 o 
   0  -5   2      607.98      659.39     12.41 o 
   1  -5   2      468.58      423.34     10.14 o 
   2  -5   2       22.54       18.04      4.39 o 
   3  -5   2       88.09       78.83      7.30 o 
   4  -5   2      328.87      332.22     21.81 o 
   5  -5   2       80.45       81.07     11.11 o 
  -8  -4   2      103.33      127.81     14.44 o 
  -7  -4   2       35.60       43.23      8.52 o 
  -6  -4   2        8.21       11.33      5.34 o 
  -5  -4   2       44.44       43.60     10.23 o 
  -4  -4   2       71.28       75.15      3.61 o 
  -3  -4   2      692.29      681.86     18.89 o 
  -2  -4   2       11.47        3.84      1.34 o 
  -1  -4   2      473.10      470.79      7.39 o 
   0  -4   2     1439.34     1462.94     20.54 o 
   1  -4   2      416.01      410.08     10.32 o 
   2  -4   2        1.79        0.62      1.47 o 
   3  -4   2       10.23        6.88      3.23 o 
   4  -4   2       18.64        9.26      3.27 o 
   5  -4   2       41.71       22.58      6.67 o 
  -8  -3   2        1.22       -1.96      6.17 o 
  -7  -3   2       71.81      102.47     12.19 o 
  -6  -3   2      937.48      898.19     23.31 o 
  -5  -3   2      161.63      158.77      8.93 o 
  -4  -3   2       47.55       54.91      7.08 o 
  -3  -3   2      181.40      194.75      4.11 o 
  -2  -3   2      460.02      414.50      6.51 o 
  -1  -3   2      757.52      811.19      8.77 o 
   0  -3   2      492.34      452.63      6.03 o 
   1  -3   2      126.45      108.47      3.45 o 
   2  -3   2      835.67      907.14     12.83 o 
   3  -3   2        1.67       -0.95      1.61 o 
   4  -3   2      127.36      121.52      9.56 o 
   5  -3   2       42.81       45.14      8.45 o 
   6  -3   2       42.95       19.69      7.28 o 
  -8  -2   2       83.53       90.13     12.97 o 
  -7  -2   2      115.22      116.39     10.72 o 
  -6  -2   2       12.89       12.97      6.08 o 
  -5  -2   2      362.87      386.31     14.05 o 
  -4  -2   2     6389.22     6728.93     60.00 o 
  -3  -2   2     2720.65     2810.29     29.58 o 
  -2  -2   2        6.33        8.25      1.11 o 
  -1  -2   2      296.90      283.00      3.98 o 
   0  -2   2     4351.85     4466.72     21.97 o 
   1  -2   2      596.55      604.05      7.96 o 
   2  -2   2      623.94      554.64      7.98 o 
   3  -2   2      180.18      209.70      5.67 o 
   4  -2   2      711.37      744.91     21.05 o 
   5  -2   2      386.19      383.77     16.86 o 
   6  -2   2       14.86       15.30      6.80 o 
   7  -2   2       54.70       56.51     10.31 o 
  -8  -1   2        5.51        1.77      6.76 o 
  -7  -1   2       96.72      112.86     13.04 o 
  -6  -1   2      403.96      419.61     17.28 o 
  -5  -1   2      128.71      118.39      8.81 o 
  -4  -1   2        2.48       -0.73      3.25 o 
  -3  -1   2     1933.00     1995.36     25.20 o 
  -2  -1   2     6687.49     6953.03     50.86 o 
  -1  -1   2     3242.62     3377.34     21.53 o 
   0  -1   2      636.03      642.16      6.27 o 
   1  -1   2      378.64      362.93      4.91 o 
   2  -1   2      481.36      532.45      7.08 o 
   3  -1   2      127.28       90.56      4.70 o 
   4  -1   2      350.08      321.83      9.52 o 
   5  -1   2      645.31      674.21     21.52 o 
   6  -1   2       37.36       36.03      8.27 o 
   7  -1   2      149.30      152.88     13.16 o 
  -8   0   2       61.30       71.93     12.05 o 
  -7   0   2       50.26       39.84      8.83 o 
  -6   0   2       11.44       13.61      6.40 o 
  -5   0   2       93.04       99.97      8.59 o 
  -4   0   2       65.11       67.32      6.33 o 
  -3   0   2     1258.17     1199.54     20.15 o 
  -2   0   2     3273.81     3387.87     31.53 o 
  -1   0   2      819.38      784.78      7.76 o 
   0   0   2     1056.59      981.63      8.00 o 
   1   0   2      425.62      439.78      4.96 o 
   2   0   2      227.06      232.37      4.03 o 
   3   0   2        4.43        2.79      1.76 o 
   4   0   2       32.51       30.68      5.81 o 
   5   0   2      120.21      113.21      9.37 o 
   6   0   2        4.59       -0.05      5.18 o 
   7   0   2       25.01       47.09     10.06 o 
  -7   1   2      105.98      120.34     11.63 o 
  -6   1   2      231.17      199.98     12.65 o 
  -5   1   2      241.81      210.80     11.92 o 
  -4   1   2      139.17      142.52      8.88 o 
  -3   1   2      652.19      660.41     15.70 o 
  -2   1   2      742.01      794.64     14.76 o 
  -1   1   2     2026.59     2039.44     15.21 o 
   0   1   2      184.00      187.39      3.44 o 
   1   1   2      117.28      144.82      3.38 o 
   2   1   2      326.21      315.47      6.18 o 
   3   1   2        3.02        5.71      1.57 o 
   4   1   2     1309.63     1295.96     24.18 o 
   5   1   2      148.38      143.28      9.65 o 
   6   1   2        3.57        8.88      5.68 o 
   7   1   2       32.52       30.70      8.74 o 
   8   1   2       62.30       51.59     10.86 o 
  -7   2   2      143.59      136.50     12.34 o 
  -6   2   2      159.27      180.17     12.64 o 
  -5   2   2       50.49       46.25      8.00 o 
  -4   2   2     1331.08     1355.20     27.72 o 
  -3   2   2      610.60      625.07     16.50 o 
  -2   2   2      413.23      392.11     11.32 o 
  -1   2   2      588.76      532.56     11.40 o 
   0   2   2      682.57      645.33      5.83 o 
   1   2   2      245.97      251.57      3.46 o 
   2   2   2      643.36      610.94     12.63 o 
   3   2   2       89.70       71.12      3.66 o 
   4   2   2     2468.43     2516.68     23.17 o 
   5   2   2      491.47      480.89     10.85 o 
   6   2   2       96.53       89.33      8.55 o 
   7   2   2       69.76       63.55     10.36 o 
   8   2   2       68.06       94.23     12.85 o 
  -6   3   2       90.58      127.59     13.42 o 
  -5   3   2       69.88       59.73      8.81 o 
  -4   3   2      389.38      366.96     15.21 o 
  -3   3   2       32.54       28.91      5.48 o 
  -2   3   2      462.60      514.09     14.34 o 
  -1   3   2        2.51        2.16      1.28 o 
   0   3   2      575.60      590.49      6.46 o 
   1   3   2     1351.24     1431.70     10.03 o 
   2   3   2      203.15      213.74      3.86 o 
   3   3   2      140.31      143.35      6.92 o 
   4   3   2     1122.50     1091.63     21.55 o 
   5   3   2      325.39      309.24      8.65 o 
   6   3   2       94.24       89.67      6.22 o 
   7   3   2      181.46      174.31     12.27 o 
   8   3   2      120.97      132.73     14.93 o 
  -6   4   2       29.06       27.97      7.77 o 
  -5   4   2       48.24       42.97      8.62 o 
  -4   4   2       81.92       91.80     10.34 o 
  -3   4   2       30.98       18.65      4.99 o 
  -2   4   2        1.60        8.10      3.48 o 
  -1   4   2      661.79      636.54     11.44 o 
   0   4   2     1348.41     1376.36     15.99 o 
   1   4   2      369.93      388.97      7.68 o 
   2   4   2       17.89        6.47      1.74 o 
   3   4   2     1504.98     1520.08     15.59 o 
   4   4   2      473.38      567.80     15.68 o 
   5   4   2      443.49      426.48     14.93 o 
   6   4   2      127.20      124.98      6.41 o 
   7   4   2       15.76       16.27      6.34 o 
   8   4   2       94.35       93.99     12.46 o 
  -5   5   2        3.27        0.56      4.55 o 
  -4   5   2       40.15       30.61      6.90 o 
  -3   5   2      515.22      512.09     18.56 o 
  -2   5   2        2.38        1.88      2.23 o 
  -1   5   2        1.24        0.46      1.82 o 
   0   5   2      779.97      759.27     12.95 o 
   1   5   2     1010.78      947.40     21.27 o 
   2   5   2     1910.23     1972.64     19.99 o 
   3   5   2        5.95       12.40      4.29 o 
   4   5   2      858.77      823.34     12.66 o 
   5   5   2      483.03      512.92     16.55 o 
   7   5   2      228.68      237.24      9.41 o 
   8   5   2      126.85      132.68     12.06 o 
  -5   6   2       43.97       40.76      9.16 o 
  -4   6   2      160.50      180.59     13.09 o 
  -3   6   2       49.61       52.13      8.36 o 
  -2   6   2        2.19        0.95      2.47 o 
  -1   6   2     1043.58     1095.63     18.32 o 
   0   6   2      455.57      506.90     11.68 o 
   1   6   2       12.62       12.60      2.65 o 
   2   6   2      440.49      439.99     10.01 o 
   3   6   2      361.92      369.82      8.95 o 
   4   6   2     1136.46     1078.94     15.71 o 
   5   6   2       86.56       80.55      4.78 o 
   6   6   2       24.14       15.17      5.34 o 
   7   6   2       87.22      103.15      7.99 o 
   8   6   2       19.77       20.13      5.07 o 
  -4   7   2       59.85       60.30     10.29 o 
  -3   7   2      147.77      147.00     12.06 o 
  -2   7   2       44.16       42.52      5.77 o 
  -1   7   2        1.90        1.36      2.38 o 
   0   7   2       11.00        9.15      2.97 o 
   1   7   2      858.32      882.32     16.04 o 
   2   7   2      126.69      127.78      6.07 o 
   3   7   2      240.75      226.31      7.78 o 
   4   7   2      302.03      287.33      8.69 o 
   5   7   2      171.42      165.73      6.84 o 
   6   7   2        7.51       -0.23      3.01 o 
   7   7   2       43.75       46.55      8.99 o 
   8   7   2        0.46        1.30      3.68 o 
  -3   8   2      127.72      159.76     13.16 o 
  -2   8   2       10.61        6.46      3.73 o 
  -1   8   2      602.53      635.37     16.20 o 
   0   8   2      413.50      438.70     28.40 o 
   1   8   2      168.28      155.91      7.50 o 
   2   8   2        1.05        1.07      2.37 o 
   3   8   2      453.44      482.62     12.26 o 
   4   8   2      451.00      444.35     11.60 o 
   5   8   2      224.00      228.61     12.25 o 
   6   8   2       69.19       72.35      9.84 o 
   7   8   2      101.13       99.29      9.87 o 
  -1   9   2      336.04      342.57     12.91 o 
   0   9   2      214.85      205.93      9.59 o 
   1   9   2      269.65      270.26     10.77 o 
   2   9   2      368.58      363.89     11.76 o 
   3   9   2       64.54       55.95     12.45 o 
   4   9   2      136.56      126.97      6.99 o 
   5   9   2       42.68       55.61      8.64 o 
   6   9   2       21.57       18.43      6.17 o 
   7   9   2       96.98       87.75     11.44 o 
   0  10   2      123.93      123.87      8.97 o 
   1  10   2       87.42       81.71      7.82 o 
   2  10   2      117.67      112.98      7.37 o 
   3  10   2       44.16       47.71     16.79 o 
   4  10   2      106.59      108.16      9.64 o 
   5  10   2        1.33       -5.32      4.05 o 
   6  10   2        5.01       -3.06      4.08 o 
  -5  -9   3       42.51       27.90      8.13 o 
  -4  -9   3        6.93        8.95      6.14 o 
  -3  -9   3      144.95      140.73     12.53 o 
  -2  -9   3      172.24      141.74     12.81 o 
  -1  -9   3       13.26       17.16      7.23 o 
   0  -9   3        4.54        3.75      5.35 o 
  -5  -8   3       30.15       25.88      7.27 o 
  -4  -8   3        8.85        1.76      4.45 o 
  -3  -8   3      110.69      107.49     10.41 o 
  -2  -8   3      308.66      300.56     16.70 o 
  -1  -8   3       71.44       65.86     10.45 o 
   0  -8   3      147.97      149.61     12.27 o 
   1  -8   3       71.41       69.70     11.28 o 
  -7  -7   3      103.29      106.62     12.38 o 
  -6  -7   3      136.00      129.27     10.50 o 
  -5  -7   3       22.41       30.63      6.87 o 
  -4  -7   3      172.02      187.73     12.72 o 
  -3  -7   3      177.14      158.93     11.68 o 
  -2  -7   3      343.55      355.77     16.81 o 
  -1  -7   3       39.88       33.64      7.34 o 
   0  -7   3      729.72      710.54     24.25 o 
   1  -7   3      183.84      172.57     12.72 o 
   2  -7   3      148.91      156.35     12.48 o 
   3  -7   3       67.81       54.06     10.05 o 
  -7  -6   3       61.80       80.24     11.23 o 
  -6  -6   3       97.09       91.47      9.26 o 
  -5  -6   3      117.76      114.58      9.46 o 
  -4  -6   3      691.49      701.29     19.71 o 
  -3  -6   3      379.08      407.71     10.77 o 
  -2  -6   3      501.52      499.09     11.42 o 
  -1  -6   3        3.60       -1.11      3.06 o 
   0  -6   3       92.31       86.67      8.19 o 
   1  -6   3      563.55      562.69     20.32 o 
   2  -6   3      332.88      309.46     10.28 o 
   3  -6   3       53.17       51.65      6.31 o 
   4  -6   3        4.15        6.16      3.78 o 
  -7  -5   3       13.96       24.87      7.94 o 
  -6  -5   3       49.18       58.89      9.26 o 
  -5  -5   3       84.47       72.88      7.70 o 
  -4  -5   3        3.07        1.62      3.62 o 
  -3  -5   3      598.88      562.67     15.85 o 
  -2  -5   3     1252.81     1279.48     14.52 o 
  -1  -5   3       89.60       89.97      3.77 o 
   0  -5   3        2.15        1.48      1.40 o 
   1  -5   3       59.03       50.51      4.74 o 
   2  -5   3       99.28       82.09      5.71 o 
   3  -5   3       48.67       57.38      5.98 o 
   4  -5   3       63.95       75.13      7.28 o 
   5  -5   3       16.85       13.45      6.38 o 
  -6  -4   3       63.07       49.23      7.54 o 
  -5  -4   3      117.55      116.64      9.49 o 
  -4  -4   3      241.07      233.34      5.23 o 
  -3  -4   3      951.92      950.13     11.85 o 
  -2  -4   3       21.11       24.71      2.42 o 
  -1  -4   3        5.49        1.47      1.11 o 
   0  -4   3     1186.20     1316.96     12.44 o 
   1  -4   3      256.99      259.32      5.90 o 
   2  -4   3       16.33        3.70      3.76 o 
   3  -4   3        4.60        2.87      2.07 o 
   4  -4   3       53.78       49.25     10.98 o 
   5  -4   3       25.13       21.85      6.57 o 
  -8  -3   3        5.73        7.16      7.58 o 
  -7  -3   3      363.88      358.11     16.74 o 
  -6  -3   3     1212.63     1229.63     27.13 o 
  -5  -3   3      179.41      194.84     10.01 o 
  -4  -3   3        3.81        3.58      2.21 o 
  -3  -3   3     1813.29     1842.08     17.45 o 
  -2  -3   3     1571.64     1630.98     14.19 o 
  -1  -3   3       44.51       35.34      1.91 o 
   0  -3   3      501.97      442.78      7.03 o 
   1  -3   3      952.97     1022.57     11.29 o 
   2  -3   3      930.77      939.22     11.73 o 
   3  -3   3      184.99      190.26      6.00 o 
   4  -3   3      105.60      108.53      5.15 o 
   5  -3   3      164.44      151.71     11.73 o 
   6  -3   3        6.54        5.18      5.44 o 
  -8  -2   3       57.43       74.52     12.39 o 
  -7  -2   3       95.94      119.70     13.16 o 
  -6  -2   3       25.73       28.52      7.20 o 
  -5  -2   3      519.64      531.29     16.37 o 
  -4  -2   3     2737.20     2896.10     34.56 o 
  -3  -2   3      831.42      886.37     11.90 o 
  -2  -2   3       25.45       25.59      2.78 o 
  -1  -2   3      332.16      297.74      9.39 o 
   0  -2   3       10.40       18.48      1.39 o 
   1  -2   3     1246.80     1194.94     10.91 o 
   2  -2   3      109.50      101.92      3.79 o 
   3  -2   3      561.72      588.96      9.62 o 
   4  -2   3      260.10      268.31      9.42 o 
   5  -2   3      379.54      363.24     16.65 o 
   6  -2   3       62.51       56.77     10.13 o 
  -8  -1   3       14.22       12.01      6.78 o 
  -7  -1   3       74.02       71.32     10.57 o 
  -6  -1   3        0.61       -1.08      4.47 o 
  -5  -1   3       43.76       63.58      8.13 o 
  -4  -1   3        3.63        1.93      3.60 o 
  -3  -1   3     1127.23     1118.64     22.63 o 
  -2  -1   3      404.37      461.17      7.02 o 
  -1  -1   3      831.11      795.51     14.91 o 
   0  -1   3       23.14       33.74      1.73 o 
   1  -1   3     1271.71     1249.11     10.17 o 
   2  -1   3      907.84     1068.31     12.49 o 
   3  -1   3       15.94       20.47      2.42 o 
   4  -1   3       78.72       80.51      5.36 o 
   5  -1   3      112.51      111.65      9.87 o 
   6  -1   3      332.72      307.63     16.62 o 
   7  -1   3       40.35       45.77     10.08 o 
  -7   0   3      192.00      205.60     13.66 o 
  -6   0   3       35.29       44.69      8.12 o 
  -5   0   3       29.34       28.30      6.31 o 
  -4   0   3       33.57       56.35      6.74 o 
  -3   0   3      542.12      517.44     12.67 o 
  -2   0   3      784.63      728.87     12.07 o 
  -1   0   3     1349.32     1320.32     11.26 o 
   0   0   3     1886.83     1999.98     29.23 o 
   1   0   3      191.08      199.52      3.35 o 
   2   0   3      346.76      339.61      4.38 o 
   3   0   3      148.20      131.47      5.40 o 
   4   0   3      106.34       81.21      5.10 o 
   5   0   3      105.70      108.99      9.39 o 
   6   0   3      180.09      191.76     12.86 o 
   7   0   3        0.47       -8.11      5.41 o 
  -7   1   3       44.47       55.00      9.84 o 
  -6   1   3      205.72      201.79     12.76 o 
  -5   1   3      235.78      256.51     12.97 o 
  -4   1   3      619.96      665.96     17.99 o 
  -3   1   3      415.46      397.03     12.12 o 
  -2   1   3       56.95       34.16      3.69 o 
  -1   1   3     1266.22     1308.42     12.29 o 
   0   1   3     7397.62     7279.69     49.09 o 
   1   1   3      592.29      635.29      8.54 o 
   2   1   3     2949.32     3103.93     25.56 o 
   3   1   3      435.61      422.86      6.97 o 
   4   1   3      476.96      479.07      9.15 o 
   5   1   3      404.27      399.01     15.23 o 
   6   1   3      123.32      110.59      9.84 o 
   7   1   3       83.45       72.33     11.39 o 
   8   1   3       64.54       54.86     11.66 o 
  -7   2   3       84.46       76.80     11.04 o 
  -6   2   3       56.22       52.15      9.00 o 
  -5   2   3        4.28        0.80      3.58 o 
  -4   2   3      468.28      459.49     15.84 o 
  -3   2   3      247.82      263.64     10.67 o 
  -2   2   3      401.71      378.09     11.19 o 
  -1   2   3       15.67       16.28      1.99 o 
   0   2   3      380.69      344.97      5.80 o 
   1   2   3      317.58      290.14      5.49 o 
   2   2   3     1056.07     1026.63     12.01 o 
   3   2   3      516.49      520.85      9.74 o 
   4   2   3      501.75      469.05      8.23 o 
   5   2   3      821.77      853.33     14.76 o 
   6   2   3      102.81      104.31      9.26 o 
   7   2   3       21.61       16.11      7.11 o 
   8   2   3       13.50       -1.23      6.74 o 
  -6   3   3       32.63       34.71      8.17 o 
  -5   3   3       12.82       13.87      5.49 o 
  -4   3   3       25.43       14.34      5.04 o 
  -3   3   3      648.68      630.53     17.85 o 
  -2   3   3       77.63       63.08      5.51 o 
  -1   3   3      299.56      355.14      6.70 o 
   0   3   3      326.75      302.07      6.22 o 
   1   3   3     4955.39     5173.05     25.03 o 
   2   3   3       36.65       31.23      2.34 o 
   3   3   3      695.57      711.42      7.69 o 
   4   3   3      530.92      507.49     10.87 o 
   5   3   3       77.13       72.96      4.82 o 
   6   3   3      125.71      116.88      6.79 o 
   7   3   3      187.70      193.22     12.92 o 
   8   3   3       78.11       85.56     12.43 o 
  -6   4   3        1.67        1.39      4.90 o 
  -5   4   3      186.57      188.56     12.85 o 
  -4   4   3       64.94       79.63      9.60 o 
  -3   4   3      110.95       90.08      7.84 o 
  -2   4   3       26.12        9.66      3.72 o 
  -1   4   3      813.57      784.98     10.24 o 
   0   4   3     2223.14     2339.05     20.55 o 
   1   4   3      363.99      323.88      8.03 o 
   2   4   3      215.21      203.96      4.18 o 
   3   4   3      935.68      973.05      9.83 o 
   4   4   3      599.42      566.77     16.15 o 
   5   4   3      774.41      765.94     20.55 o 
   6   4   3      244.72      245.81      8.82 o 
   7   4   3        6.61        0.22      3.24 o 
   8   4   3       46.27       35.84      9.06 o 
  -5   5   3       36.21       16.69      6.54 o 
  -4   5   3       18.34       14.76      5.72 o 
  -3   5   3      738.17      754.80     22.49 o 
  -2   5   3      186.87      175.88     10.24 o 
  -1   5   3        7.35        6.58      2.46 o 
   0   5   3      911.78      930.70     14.61 o 
   1   5   3     1597.32     1710.66     19.08 o 
   2   5   3      757.76      720.81     11.43 o 
   3   5   3      168.59      146.68      5.05 o 
   4   5   3        4.02        4.20      3.77 o 
   5   5   3      205.64      191.88     10.53 o 
   6   5   3       45.13       28.51      6.62 o 
   7   5   3      143.82      158.86     15.44 o 
   8   5   3       29.85       27.74      8.57 o 
  -5   6   3       82.75       62.42     10.71 o 
  -4   6   3      134.98      140.59     11.63 o 
  -3   6   3        3.57        0.92      3.32 o 
  -2   6   3        2.74        3.25      3.93 o 
  -1   6   3      381.56      408.46     11.21 o 
   0   6   3      716.47      735.59     16.11 o 
   1   6   3      759.40      702.29     21.67 o 
   2   6   3        6.08        6.00      2.18 o 
   3   6   3      413.68      440.48      9.66 o 
   4   6   3      119.79      104.52      4.86 o 
   5   6   3       88.98       90.65      7.75 o 
   6   6   3       42.19       25.15      6.48 o 
   7   6   3       17.89       24.90      8.31 o 
   8   6   3       64.82       72.79      7.96 o 
  -4   7   3       42.11       52.20      9.60 o 
  -3   7   3      414.21      450.47     20.39 o 
  -2   7   3      277.62      273.62     14.81 o 
  -1   7   3        9.75       15.56      3.61 o 
   0   7   3      150.55      160.60      7.40 o 
   1   7   3      751.33      797.42     15.30 o 
   2   7   3      203.38      197.80      7.45 o 
   3   7   3      517.06      522.81     11.61 o 
   4   7   3      301.90      308.68      8.83 o 
   5   7   3      270.28      306.28     13.65 o 
   6   7   3      112.47      115.47      9.54 o 
   7   7   3        0.48       -2.26      4.24 o 
   8   7   3       15.54       12.86      5.32 o 
  -3   8   3      261.69      258.27     16.53 o 
  -2   8   3       96.18      108.95     10.46 o 
  -1   8   3      183.25      194.23      9.68 o 
   0   8   3     1100.33     1113.65     21.62 o 
   1   8   3       70.08       71.19     12.83 o 
   2   8   3      119.67      125.84      6.62 o 
   3   8   3      105.68      102.67      5.83 o 
   4   8   3      159.27      141.99      6.65 o 
   5   8   3      191.41      183.35     11.35 o 
   6   8   3      231.91      198.32     12.57 o 
   7   8   3       60.14       74.45     10.71 o 
  -2   9   3       37.54       34.37      8.24 o 
  -1   9   3       76.87       99.50      8.75 o 
   0   9   3      447.24      447.77     14.06 o 
   1   9   3       26.67       38.77      5.56 o 
   2   9   3       74.06       75.20      6.77 o 
   3   9   3        2.08       -2.20      2.64 o 
   4   9   3       56.64       60.25      6.02 o 
   5   9   3        7.64       10.26      5.01 o 
   6   9   3        1.84       -5.37      3.58 o 
   7   9   3       53.81       55.92      9.46 o 
   0  10   3       13.20       16.90      4.76 o 
   1  10   3      127.33      134.23      8.12 o 
   2  10   3      118.80      131.44      7.86 o 
   3  10   3        9.49        8.39      3.76 o 
   4  10   3        9.87       10.03      5.04 o 
   5  10   3       16.85        7.18      5.56 o 
   6  10   3        1.12       -0.68      4.45 o 
  -4  -9   4       52.21       66.19     11.00 o 
  -3  -9   4      116.81      140.69     15.51 o 
  -2  -9   4      147.86      138.69     13.16 o 
  -1  -9   4       27.91       23.59      7.89 o 
  -5  -8   4       49.70       51.10      9.75 o 
  -4  -8   4       50.00       58.11      9.94 o 
  -3  -8   4      125.07      104.10     10.69 o 
  -2  -8   4      408.16      414.47     20.23 o 
  -1  -8   4      109.28      117.05     11.37 o 
   0  -8   4      124.57      131.52     11.99 o 
   1  -8   4       81.78       97.06     12.88 o 
  -7  -7   4       82.77       81.18     11.79 o 
  -6  -7   4      276.16      259.05     14.93 o 
  -5  -7   4       16.98       20.60      6.33 o 
  -4  -7   4      102.42       97.62      9.91 o 
  -3  -7   4      137.75      148.24     11.70 o 
  -2  -7   4       73.07       78.43     10.64 o 
  -1  -7   4      370.89      342.10     17.21 o 
   0  -7   4      189.29      179.21     12.81 o 
   1  -7   4      138.58      135.22     11.58 o 
   2  -7   4       31.86       26.11      7.53 o 
  -7  -6   4       54.41       55.45     10.38 o 
  -6  -6   4       67.32       84.70     11.25 o 
  -5  -6   4       90.80       82.20      8.40 o 
  -4  -6   4      350.05      360.51     14.98 o 
  -3  -6   4      155.80      131.34      6.77 o 
  -2  -6   4        1.36       -1.25      1.99 o 
  -1  -6   4      113.59      105.49      9.21 o 
   0  -6   4      208.48      187.28     12.20 o 
   1  -6   4      172.09      161.43     11.33 o 
   2  -6   4       87.49       97.88     11.59 o 
   3  -6   4        7.70        8.43      5.48 o 
  -7  -5   4       54.87       60.23     10.88 o 
  -6  -5   4       86.06      102.64     12.53 o 
  -5  -5   4       55.40       74.74      9.39 o 
  -4  -5   4       13.16        9.20      4.17 o 
  -3  -5   4      250.10      274.35     12.22 o 
  -2  -5   4      607.61      599.55     12.81 o 
  -1  -5   4       84.44       69.10      6.45 o 
   0  -5   4       16.60       15.41      3.55 o 
   1  -5   4       36.33       32.42      4.24 o 
   2  -5   4       86.01       53.02      8.33 o 
   3  -5   4        0.88       -0.22      2.59 o 
   4  -5   4      242.90      239.64     10.13 o 
  -8  -4   4      211.48      177.04     15.35 o 
  -7  -4   4      204.41      210.66     15.35 o 
  -6  -4   4       17.30       13.05      5.86 o 
  -5  -4   4      125.75      153.12     11.07 o 
  -4  -4   4      269.14      268.73     12.97 o 
  -3  -4   4      166.01      147.44      8.74 o 
  -2  -4   4      791.71      800.91     19.17 o 
  -1  -4   4      306.63      325.07      8.77 o 
   0  -4   4      574.86      591.33      8.89 o 
   1  -4   4      252.81      248.77      5.97 o 
   2  -4   4      252.55      227.61      6.41 o 
   3  -4   4       72.30       76.51      4.34 o 
   4  -4   4       25.72       19.00      4.28 o 
   5  -4   4      124.27      124.53     10.97 o 
  -7  -3   4      232.12      228.86     15.90 o 
  -6  -3   4      875.83      918.99     18.13 o 
  -5  -3   4      155.51      171.58      7.33 o 
  -4  -3   4      125.80      123.46      5.51 o 
  -3  -3   4      373.58      353.78      7.03 o 
  -2  -3   4       65.73       52.54      2.10 o 
  -1  -3   4      107.09       98.96      6.45 o 
   0  -3   4      457.16      468.39      6.43 o 
   1  -3   4      786.80      870.20     10.34 o 
   2  -3   4      431.23      437.76      8.54 o 
   3  -3   4      254.31      275.77      7.27 o 
   4  -3   4      197.73      198.96      6.82 o 
   5  -3   4      139.78      140.36     15.25 o 
   6  -3   4       22.89       35.70      8.36 o 
  -8  -2   4        4.80        9.68      7.11 o 
  -7  -2   4       87.53      109.06     12.72 o 
  -6  -2   4       44.27       50.30      8.52 o 
  -5  -2   4       11.62       16.30      4.06 o 
  -4  -2   4      190.64      221.84      7.19 o 
  -3  -2   4      218.99      189.45      5.51 o 
  -2  -2   4       92.15       74.82      2.48 o 
  -1  -2   4       59.88       50.41      4.61 o 
   0  -2   4      832.79      974.33     14.78 o 
   1  -2   4      116.90       92.34      3.32 o 
   2  -2   4      229.17      221.00      5.50 o 
   3  -2   4       32.53       32.30      3.31 o 
   4  -2   4      704.68      749.67     12.21 o 
   5  -2   4      167.51      183.56     12.38 o 
   6  -2   4        8.50        2.87      5.86 o 
  -7  -1   4       24.72       41.60      8.83 o 
  -6  -1   4       26.53       38.87      7.70 o 
  -5  -1   4       36.88       37.65      6.55 o 
  -4  -1   4       84.44       84.30      4.95 o 
  -3  -1   4        2.05        1.94      1.64 o 
  -2  -1   4      237.93      224.78      4.82 o 
  -1  -1   4       39.98       30.98      4.26 o 
   0  -1   4      100.93       94.75      2.64 o 
   1  -1   4      214.60      212.70      4.30 o 
   2  -1   4      155.71      142.61      4.10 o 
   3  -1   4        2.33        0.04      1.43 o 
   4  -1   4      670.03      654.32     14.12 o 
   5  -1   4        9.33        7.65      3.73 o 
   6  -1   4      243.50      232.92     14.95 o 
   7  -1   4       43.76       49.40     10.55 o 
  -7   0   4      146.33      156.41     12.10 o 
  -6   0   4      171.53      179.16     11.54 o 
  -5   0   4        0.73       -3.53      3.29 o 
  -4   0   4       95.46       89.80      5.14 o 
  -3   0   4      120.60       99.41      4.48 o 
  -2   0   4     1867.27     1946.29     21.88 o 
  -1   0   4      183.51      183.00      4.16 o 
   0   0   4     2033.69     2188.66     15.99 o 
   1   0   4      980.74      972.00     10.98 o 
   2   0   4      656.74      618.37      6.32 o 
   3   0   4      279.26      278.04      5.54 o 
   4   0   4      758.20      792.57     14.96 o 
   5   0   4      366.00      379.00     11.69 o 
   6   0   4       55.06       75.39     10.67 o 
   7   0   4        1.91       -1.51      6.50 o 
  -7   1   4       78.05      102.17     12.27 o 
  -6   1   4      278.68      310.97     15.57 o 
  -5   1   4        0.67        5.54      4.35 o 
  -4   1   4      243.82      237.25     10.66 o 
  -3   1   4      327.63      313.98      7.98 o 
  -2   1   4      136.96      130.77      4.55 o 
  -1   1   4       93.40       86.25      3.55 o 
   0   1   4      536.83      526.03      7.53 o 
   1   1   4     3380.59     3523.59     54.61 o 
   2   1   4      419.66      452.57      5.92 o 
   3   1   4     1041.76     1077.81     15.05 o 
   4   1   4      342.59      339.25      7.40 o 
   5   1   4      177.10      159.81      7.65 o 
   6   1   4        0.70       -3.04      4.57 o 
   7   1   4      186.86      198.35     14.34 o 
  -7   2   4       36.77       42.64      9.06 o 
  -6   2   4        9.77       11.98      5.67 o 
  -5   2   4       89.66       84.34      8.05 o 
  -4   2   4      162.91      168.14      9.70 o 
  -3   2   4        1.73        2.38      1.84 o 
  -2   2   4       74.46       59.83      3.42 o 
  -1   2   4     2422.89     2536.13     26.74 o 
   0   2   4       28.89       33.81      2.33 o 
   1   2   4     2104.48     2224.54     21.46 o 
   2   2   4      130.82      139.33      5.17 o 
   3   2   4      204.99      168.44      5.84 o 
   4   2   4      584.48      613.01      9.64 o 
   5   2   4      519.55      531.83     10.16 o 
   6   2   4       21.39       13.18      5.86 o 
   7   2   4        0.45        0.80      5.65 o 
   8   2   4       15.27        8.26      7.58 o 
  -6   3   4       12.38       21.12      6.88 o 
  -5   3   4        0.61        4.05      4.62 o 
  -4   3   4       28.06       34.45      6.41 o 
  -3   3   4      921.87      895.17     14.59 o 
  -2   3   4      947.66      917.75     13.09 o 
  -1   3   4        5.49        1.07      1.22 o 
   0   3   4      607.73      612.69      9.04 o 
   1   3   4     3000.86     2963.32     22.62 o 
   2   3   4      334.29      350.35      7.39 o 
   3   3   4     1199.41     1260.49     15.94 o 
   4   3   4     1263.04     1273.51     18.01 o 
   5   3   4        1.13       -0.71      1.80 o 
   6   3   4       64.14       72.45     11.59 o 
   7   3   4      130.33      120.23     10.92 o 
   8   3   4       20.22       14.91      7.72 o 
  -6   4   4        0.94        4.47      5.54 o 
  -5   4   4      212.29      214.41     13.59 o 
  -4   4   4      112.52      111.89      9.44 o 
  -3   4   4       55.78       42.39      4.44 o 
  -2   4   4      352.25      341.16      8.14 o 
  -1   4   4      684.65      730.05     18.12 o 
   0   4   4     1579.60     1614.39     15.44 o 
   1   4   4      285.55      272.86      4.95 o 
   2   4   4      117.27       92.32      2.92 o 
   3   4   4      137.60      107.11      3.08 o 
   4   4   4      422.64      446.12     10.44 o 
   5   4   4      374.05      365.60     14.60 o 
   6   4   4       23.72       28.22      4.54 o 
   7   4   4        1.33       -0.92      3.05 o 
   8   4   4       43.70       59.14     10.81 o 
  -5   5   4       45.10       35.77      7.79 o 
  -4   5   4       10.22       29.34      6.71 o 
  -3   5   4      502.67      473.05     17.96 o 
  -2   5   4      304.37      276.14     13.04 o 
  -1   5   4      336.69      315.56     12.86 o 
   0   5   4      133.48      143.85      3.59 o 
   1   5   4      524.31      637.26     24.73 o 
   2   5   4      118.25      112.12      3.47 o 
   3   5   4        2.22        2.79      1.25 o 
   4   5   4       35.03       21.97      4.75 o 
   5   5   4       50.16       41.65      6.92 o 
   6   5   4        2.67        2.96      4.47 o 
   7   5   4       23.83       24.92      4.97 o 
   8   5   4       29.54       33.17      7.21 o 
  -4   6   4      268.51      245.87     15.09 o 
  -3   6   4       31.80       50.10      8.50 o 
  -2   6   4       20.21       21.45      5.72 o 
  -1   6   4      596.33      646.77     19.92 o 
   0   6   4      238.94      228.76      8.03 o 
   1   6   4     1505.62     1503.91     23.12 o 
   2   6   4      403.92      394.96      9.40 o 
   3   6   4       69.36       53.13      3.88 o 
   4   6   4      442.42      436.09     15.42 o 
   5   6   4        3.94        5.28      3.95 o 
   6   6   4       17.79       11.63      5.34 o 
   8   6   4      126.13      143.30     10.39 o 
  -4   7   4      145.86      155.38     13.31 o 
  -3   7   4      187.95      162.65     12.55 o 
  -2   7   4      595.76      650.85     22.81 o 
  -1   7   4       80.49       84.77      5.98 o 
   0   7   4      130.76      143.87      7.06 o 
   1   7   4      413.65      419.41     11.16 o 
   2   7   4       72.23       70.32      9.72 o 
   3   7   4      345.62      335.80      9.26 o 
   4   7   4     1377.27     1364.68     28.87 o 
   5   7   4       49.34       44.90      7.21 o 
   6   7   4      123.18      107.79      9.51 o 
   7   7   4        4.40        6.31      5.23 o 
   8   7   4       39.00       63.11      7.82 o 
  -3   8   4       99.45      126.23     11.99 o 
  -2   8   4      274.59      265.26     15.90 o 
  -1   8   4        5.68        3.02      3.31 o 
   0   8   4      187.73      198.69      8.88 o 
   1   8   4       56.44       50.29     12.76 o 
   2   8   4        4.11        3.09      2.69 o 
   3   8   4        0.85        0.90      2.24 o 
   4   8   4       11.30        6.34      4.22 o 
   5   8   4      186.10      182.74     11.59 o 
   6   8   4      134.57      128.33     10.43 o 
   7   8   4       16.51       10.62      6.19 o 
  -2   9   4        6.36        3.88      5.88 o 
  -1   9   4       70.81       78.60      8.08 o 
   0   9   4      206.31      202.15     11.06 o 
   1   9   4       20.75       24.37      7.60 o 
   2   9   4        8.83        1.78      2.70 o 
   3   9   4       41.98       48.84      5.78 o 
   4   9   4        0.94       -1.79      3.49 o 
   5   9   4        0.83       -0.45      4.12 o 
   6   9   4        0.79        1.81      4.76 o 
   7   9   4      159.24      153.17     12.48 o 
   0  10   4        0.83        0.46      3.39 o 
   1  10   4      225.54      213.92     10.26 o 
   2  10   4      117.07      118.75      7.55 o 
   3  10   4       52.12       55.09     14.81 o 
   4  10   4      214.43      226.02     13.99 o 
   5  10   4      110.02      122.30     10.95 o 
   6  10   4        5.88       -1.44      4.43 o 
  -5  -8   5       29.16       28.00      8.52 o 
  -4  -8   5        5.39        3.30      4.99 o 
  -3  -8   5      222.34      214.52     15.16 o 
  -2  -8   5      296.47      286.50     17.45 o 
  -1  -8   5       37.83       35.29      8.80 o 
   0  -8   5       22.88       13.82      7.20 o 
  -6  -7   5      147.00      132.47     11.66 o 
  -5  -7   5       89.14       86.27      9.14 o 
  -4  -7   5        7.10        4.28      4.90 o 
  -3  -7   5       74.85       69.93     10.48 o 
  -2  -7   5       27.76       26.61      7.25 o 
  -1  -7   5       46.22       50.13      9.16 o 
   0  -7   5      113.80      101.86     12.45 o 
   1  -7   5       37.14       43.61      8.83 o 
   2  -7   5        7.41        1.83      5.60 o 
  -7  -6   5       31.80       33.51      8.99 o 
  -6  -6   5       10.65        6.94      5.84 o 
  -5  -6   5       92.02       97.03      9.20 o 
  -4  -6   5       94.51       82.38      8.52 o 
  -3  -6   5      181.89      184.45     10.95 o 
  -2  -6   5        1.05       -0.82      2.36 o 
  -1  -6   5        7.85        4.07      4.35 o 
   0  -6   5       56.67       35.03      7.65 o 
   1  -6   5        7.93        9.42      5.49 o 
   2  -6   5      340.74      328.96     17.14 o 
   3  -6   5        0.52        0.66      5.08 o 
  -7  -5   5       32.55       37.65      9.32 o 
  -6  -5   5      212.55      199.05     14.39 o 
  -5  -5   5       59.67       49.75      8.55 o 
  -4  -5   5       74.04       74.61      7.65 o 
  -3  -5   5      337.36      337.24     14.46 o 
  -2  -5   5      406.08      437.28     11.67 o 
  -1  -5   5       27.69       36.00      4.55 o 
   0  -5   5      232.30      236.41      8.51 o 
   1  -5   5       55.34       57.76      6.16 o 
   2  -5   5       82.79       72.48      9.84 o 
   3  -5   5       52.89       55.97      9.16 o 
  -7  -4   5       43.18       46.92      9.72 o 
  -6  -4   5       70.22       89.47     12.10 o 
  -5  -4   5       35.23       36.10      7.94 o 
  -4  -4   5       80.95       86.15      8.10 o 
  -3  -4   5      230.80      241.44     11.92 o 
  -2  -4   5      417.88      408.63     14.55 o 
  -1  -4   5      217.32      193.28     12.17 o 
   0  -4   5      538.11      572.41     12.35 o 
   1  -4   5      460.62      465.50     25.30 o 
   2  -4   5      241.51      239.72      8.74 o 
   3  -4   5       78.15       78.05      8.68 o 
   4  -4   5       44.50       66.09      9.26 o 
  -7  -3   5       35.51       31.64      9.09 o 
  -6  -3   5      320.15      351.13     18.76 o 
  -5  -3   5       12.62       11.51      5.34 o 
  -4  -3   5        2.89        1.37      3.39 o 
  -3  -3   5      113.86      113.51      8.19 o 
  -2  -3   5       90.95       68.17      6.34 o 
  -1  -3   5        3.17        1.32      2.54 o 
   0  -3   5      163.27      169.35     17.47 o 
   1  -3   5      406.75      375.96      6.95 o 
   2  -3   5      792.89      778.10     11.31 o 
   3  -3   5      111.76      111.48      5.00 o 
   4  -3   5        0.72        1.00      2.88 o 
   5  -3   5       57.18       66.32      7.33 o 
  -7  -2   5       13.10       17.31      7.98 o 
  -6  -2   5       41.86       54.65      9.61 o 
  -5  -2   5        6.28        2.16      4.31 o 
  -4  -2   5       70.93       69.74      4.48 o 
  -3  -2   5      152.80      158.40      4.79 o 
  -2  -2   5       94.23       77.44      6.52 o 
  -1  -2   5        6.23        5.09      3.15 o 
   0  -2   5      108.50      107.08      3.01 o 
   1  -2   5      136.51      120.31      3.90 o 
   2  -2   5      524.52      529.85      8.80 o 
   3  -2   5        4.60        2.32      2.00 o 
   4  -2   5      406.51      453.38     12.61 o 
   5  -2   5      221.85      221.20      9.92 o 
   6  -2   5        3.28        1.32      6.14 o 
  -7  -1   5       23.25       23.63      5.62 o 
  -6  -1   5       32.58       32.06      5.31 o 
  -5  -1   5       22.23       24.71      4.28 o 
  -4  -1   5      191.17      194.80      6.82 o 
  -3  -1   5      524.71      460.81      8.67 o 
  -2  -1   5     1011.67     1005.94     10.87 o 
  -1  -1   5       37.30       47.84      4.95 o 
   0  -1   5     1647.09     1588.69     13.33 o 
   1  -1   5     1082.35     1012.27     10.14 o 
   2  -1   5      697.08      667.50      9.07 o 
   3  -1   5      275.01      276.80      6.46 o 
   4  -1   5       99.31      106.83      6.43 o 
   5  -1   5      177.77      187.85      8.97 o 
   6  -1   5       67.82       90.44      8.80 o 
  -7   0   5       23.28       25.18      7.28 o 
  -6   0   5      111.62      114.02      7.10 o 
  -5   0   5      137.49      137.18      6.99 o 
  -4   0   5        1.64        2.67      2.18 o 
  -3   0   5      636.04      609.51     10.75 o 
  -2   0   5      356.71      313.13      8.77 o 
  -1   0   5      384.61      373.15      8.01 o 
   0   0   5      990.35      980.38     10.40 o 
   1   0   5     2202.09     2279.35     19.22 o 
   2   0   5      601.29      647.91      6.87 o 
   3   0   5      158.50      137.33      4.17 o 
   4   0   5       12.05       11.16      3.27 o 
   5   0   5      807.11      809.24     17.32 o 
   6   0   5       47.73       42.29      6.34 o 
   7   0   5        0.89       -0.89      5.88 o 
  -7   1   5       67.34       57.69      9.24 o 
  -6   1   5       83.51       92.33     11.35 o 
  -5   1   5        0.85       -4.53      3.82 o 
  -4   1   5        4.82        0.70      2.06 o 
  -3   1   5     2062.29     2021.48     21.50 o 
  -2   1   5       38.26       28.08      5.92 o 
  -1   1   5     1177.67     1307.31     23.29 o 
   0   1   5      801.04      800.68     10.74 o 
   1   1   5      296.39      239.52      5.78 o 
   2   1   5      270.06      276.25      7.02 o 
   3   1   5      457.04      506.67      8.18 o 
   4   1   5       98.62       99.40      5.17 o 
   5   1   5       65.64       63.73      6.27 o 
   6   1   5        1.18       -3.52      2.86 o 
   7   1   5      112.24      119.33     13.98 o 
  -7   2   5        4.58        2.62      3.69 o 
  -6   2   5       22.38       20.77      6.54 o 
  -5   2   5      180.36      170.58      8.09 o 
  -4   2   5      216.80      200.95      7.68 o 
  -3   2   5      300.19      249.57     10.39 o 
  -2   2   5       26.47       23.12      3.00 o 
  -1   2   5      977.33     1065.34     13.45 o 
   0   2   5      851.40      938.67     11.97 o 
   1   2   5     4865.92     5373.63     34.76 o 
   2   2   5     2084.39     2260.70     21.22 o 
   3   2   5      638.86      688.59     18.05 o 
   4   2   5      252.73      239.84      6.33 o 
   5   2   5      543.50      518.68     10.30 o 
   6   2   5       87.44       85.04     16.97 o 
   7   2   5        1.25       -4.42      5.15 o 
  -6   3   5       75.63       86.76     25.37 o 
  -5   3   5        0.58       -1.14      2.75 o 
  -4   3   5      146.86      150.82      6.97 o 
  -3   3   5      699.19      655.96     19.26 o 
  -2   3   5     1060.43      959.79     14.17 o 
  -1   3   5       29.20       24.96      2.89 o 
   0   3   5      191.63      169.51      5.23 o 
   1   3   5      236.59      211.34      7.51 o 
   2   3   5      701.87      790.82     12.02 o 
   3   3   5      506.05      510.46     10.42 o 
   4   3   5      364.86      366.05      9.84 o 
   5   3   5        4.49        1.07      2.06 o 
   6   3   5       51.10       42.50      5.45 o 
   7   3   5       11.35        8.90      6.00 o 
   8   3   5        1.74        1.53      6.88 o 
  -6   4   5        8.00        3.98      5.42 o 
  -5   4   5      105.70       94.35      9.40 o 
  -4   4   5      290.48      270.49     13.96 o 
  -3   4   5      205.12      198.90      7.28 o 
  -2   4   5      146.77      123.78      5.35 o 
  -1   4   5       42.27       43.16      3.43 o 
   0   4   5      951.73      937.11     12.59 o 
   1   4   5      190.15      144.75      4.97 o 
   2   4   5      144.06      154.70      5.42 o 
   3   4   5       41.43       34.95     10.16 o 
   4   4   5        5.11        6.63      2.54 o 
   5   4   5      325.28      302.83      9.92 o 
   6   4   5       35.78       48.44      5.52 o 
   7   4   5        2.89       -2.72      3.17 o 
   8   4   5       37.76       24.91      8.34 o 
  -5   5   5        1.77       -1.60      3.60 o 
  -4   5   5       20.12       19.61      6.34 o 
  -3   5   5      547.78      537.43     19.56 o 
  -2   5   5      272.07      271.04     12.97 o 
  -1   5   5      352.96      325.92     13.37 o 
   0   5   5      641.03      669.31     10.34 o 
   1   5   5      242.97      255.55      6.45 o 
   2   5   5      365.12      362.89      6.32 o 
   3   5   5       22.96       18.62      2.97 o 
   4   5   5        3.13        0.43      1.96 o 
   5   5   5      329.19      336.07     14.62 o 
   6   5   5       99.78       81.44     10.06 o 
   7   5   5       34.49       43.48      5.91 o 
   8   5   5      114.33      124.40      8.23 o 
  -4   6   5      253.59      253.87     15.54 o 
  -3   6   5      141.69      121.07     10.38 o 
  -2   6   5       55.46       44.36      7.30 o 
  -1   6   5      191.48      171.84     10.71 o 
   0   6   5      484.34      558.10     18.18 o 
   1   6   5      503.15      540.23     11.65 o 
   2   6   5     1312.57     1422.78     48.18 o 
   3   6   5        9.04        8.32      2.38 o 
   4   6   5      438.10      454.10     16.20 o 
   5   6   5      211.59      191.31     11.26 o 
   6   6   5       11.73        2.22      4.36 o 
   7   6   5       87.28      112.86     12.48 o 
   8   6   5      125.04      144.61     11.12 o 
  -4   7   5      142.37      133.84     12.36 o 
  -3   7   5      114.01      107.98     10.62 o 
  -2   7   5       40.96       45.18      8.27 o 
  -1   7   5        2.63       -0.02      3.84 o 
   0   7   5      123.75      126.38      6.73 o 
   1   7   5       42.11       43.29      6.17 o 
   2   7   5       18.91       21.43      4.68 o 
   3   7   5       63.56       72.00      7.21 o 
   4   7   5      315.73      299.69     13.85 o 
   5   7   5      179.63      152.64     10.46 o 
   6   7   5       64.53       60.23      9.35 o 
   7   7   5       67.17       69.11     10.85 o 
  -3   8   5      156.70      149.44     13.05 o 
  -2   8   5       70.06       47.77      9.28 o 
  -1   8   5        9.54       15.64      6.29 o 
   0   8   5        1.45       -1.95      2.57 o 
   1   8   5       28.90       23.88      4.42 o 
   2   8   5       14.17        8.73      3.10 o 
   3   8   5        8.46        7.93      4.28 o 
   4   8   5       34.01       32.19      6.73 o 
   5   8   5      432.52      393.64     17.19 o 
   6   8   5        0.81       -3.42      3.98 o 
   7   8   5        3.99        2.42      5.21 o 
  -1   9   5      166.07      167.60     13.25 o 
   0   9   5      199.40      221.04     10.10 o 
   1   9   5      184.06      214.72     16.23 o 
   2   9   5       79.48       88.13     12.11 o 
   3   9   5       25.67       14.72      5.82 o 
   4   9   5        2.82       -0.17      4.14 o 
   5   9   5       87.38       75.61     10.22 o 
   6   9   5      131.80      127.76     11.07 o 
   0  10   5       17.22        4.68      4.15 o 
   1  10   5      147.45      145.21      9.37 o 
   2  10   5      196.68      212.18      9.76 o 
   3  10   5      128.27      149.11     12.29 o 
   4  10   5      468.74      460.90     20.20 o 
   5  10   5      110.89      114.79     10.78 o 
  -4  -8   6       10.07        4.38      5.41 o 
  -3  -8   6       37.03       30.16      8.31 o 
  -2  -8   6      150.88      132.30     12.67 o 
  -1  -8   6       40.00       25.97      8.69 o 
  -5  -7   6       17.30       21.95      7.39 o 
  -4  -7   6        1.77       -1.81      4.61 o 
  -3  -7   6        4.22        2.21      4.52 o 
  -2  -7   6        1.79       -3.25      3.49 o 
  -1  -7   6        2.96        6.28      5.11 o 
   0  -7   6      106.20       87.12     11.89 o 
   1  -7   6       13.26       10.29      6.05 o 
  -6  -6   6       51.96       60.21     10.17 o 
  -5  -6   6       92.71       94.54      9.94 o 
  -4  -6   6      165.76      147.98     11.32 o 
  -3  -6   6        7.00        8.59      5.23 o 
  -2  -6   6      326.99      325.47     16.49 o 
  -1  -6   6        2.21       -2.97      3.30 o 
   0  -6   6        2.35        1.08      4.14 o 
   1  -6   6       81.10       70.29     10.03 o 
   2  -6   6      257.27      229.92     14.88 o 
  -7  -5   6       38.34       38.62      9.91 o 
  -6  -5   6       66.77       68.82     11.11 o 
  -5  -5   6       42.68       43.06      8.85 o 
  -4  -5   6      106.34      101.64      9.26 o 
  -3  -5   6      114.73      124.08      9.72 o 
  -2  -5   6      715.56      724.90     21.47 o 
  -1  -5   6      134.27      124.93      6.83 o 
   0  -5   6      101.43       96.31      6.13 o 
   1  -5   6      189.80      201.31     19.17 o 
   2  -5   6       90.73       99.81      9.65 o 
   3  -5   6      279.00      290.86     16.01 o 
  -7  -4   6       28.45       35.23      9.37 o 
  -6  -4   6       20.63       26.11      7.94 o 
  -5  -4   6       36.27       30.21      7.61 o 
  -4  -4   6       49.75       39.27      7.30 o 
  -3  -4   6       75.14       81.77      7.89 o 
  -2  -4   6      272.36      277.65     13.14 o 
  -1  -4   6      105.72      114.09      6.22 o 
   0  -4   6      241.40      238.85      8.63 o 
   1  -4   6      303.05      325.52     13.78 o 
   2  -4   6       16.10       14.96      6.71 o 
   3  -4   6       91.65       97.94      6.53 o 
   4  -4   6       53.53       61.20      9.79 o 
  -7  -3   6       18.21       14.69      8.13 o 
  -6  -3   6       54.86       72.66     11.21 o 
  -5  -3   6       38.07       51.16      8.74 o 
  -4  -3   6        6.43        2.07      4.15 o 
  -3  -3   6       98.07       91.87      8.20 o 
  -2  -3   6       90.27       70.45      6.87 o 
  -1  -3   6       95.58       93.12      7.58 o 
   0  -3   6       85.78       79.80      4.89 o 
   1  -3   6       89.29       84.15      5.13 o 
   2  -3   6      562.77      560.10     18.70 o 
   3  -3   6      183.34      194.04      8.21 o 
   4  -3   6        4.03        7.77      5.30 o 
   5  -3   6        6.45       11.75      6.38 o 
  -7  -2   6       38.68       38.78      9.68 o 
  -6  -2   6       86.42      113.54     13.66 o 
  -5  -2   6       64.67       65.72      9.87 o 
  -4  -2   6       91.59       88.46      8.45 o 
  -3  -2   6      228.46      222.56     11.75 o 
  -2  -2   6      640.56      658.95     19.28 o 
  -1  -2   6      260.60      235.41     11.21 o 
   0  -2   6      167.10      131.71      8.50 o 
   1  -2   6      988.63     1047.46     11.61 o 
   2  -2   6      438.90      422.34      8.17 o 
   3  -2   6       51.31       56.91      5.45 o 
   4  -2   6       82.26       98.03      7.17 o 
   5  -2   6      148.44      139.78      8.44 o 
  -7  -1   6       85.94       76.48     12.71 o 
  -6  -1   6       29.26       35.84      8.69 o 
  -5  -1   6       67.69       84.30     10.97 o 
  -4  -1   6      111.16      112.10      9.25 o 
  -3  -1   6      377.07      357.83     14.39 o 
  -2  -1   6     1399.83     1404.12     27.93 o 
  -1  -1   6      679.34      766.86     19.56 o 
   0  -1   6       23.71       24.20      2.06 o 
   1  -1   6      534.27      548.79      7.77 o 
   2  -1   6       14.86        7.73      2.74 o 
   3  -1   6     1149.64     1204.94     18.37 o 
   4  -1   6       98.30      100.00      9.05 o 
   5  -1   6        5.08       -3.94      3.25 o 
   6  -1   6        5.94       -2.16      4.15 o 
  -7   0   6       16.46       24.60     11.70 o 
  -6   0   6       37.23       47.90     11.00 o 
  -5   0   6      284.09      272.04      9.36 o 
  -4   0   6        1.51        5.60      2.94 o 
  -3   0   6      450.99      433.84      9.27 o 
  -2   0   6      838.54      804.87     11.75 o 
  -1   0   6       16.51       16.76      4.12 o 
   0   0   6      263.88      268.21      5.56 o 
   1   0   6     2116.00     2236.78     19.98 o 
   2   0   6       16.85       17.91      1.79 o 
   3   0   6        4.77        2.74      2.34 o 
   4   0   6        1.25        0.66      2.62 o 
   5   0   6      310.19      319.99     11.29 o 
   6   0   6      160.04      145.98     18.03 o 
  -7   1   6      112.84      120.74      8.83 o 
  -6   1   6       76.56       98.40      8.23 o 
  -5   1   6        5.41        8.93      3.30 o 
  -4   1   6       15.14       13.60      3.13 o 
  -3   1   6      775.17      754.75     12.97 o 
  -2   1   6     1366.32     1301.62     15.98 o 
  -1   1   6      482.62      512.99      9.09 o 
   0   1   6      671.38      643.52     12.10 o 
   1   1   6       37.26       56.61      5.00 o 
   2   1   6      944.87      923.82      9.80 o 
   3   1   6      615.30      655.28      9.68 o 
   4   1   6       63.97       72.66      4.49 o 
   5   1   6       13.58        5.61      3.49 o 
   6   1   6      163.26      155.13      8.81 o 
   7   1   6       90.14       70.56     11.84 o 
  -6   2   6       54.45       68.59      9.01 o 
  -5   2   6      136.84      127.54      7.74 o 
  -4   2   6      241.25      205.81      7.88 o 
  -3   2   6       28.30       28.74      3.78 o 
  -2   2   6      713.00      694.67     12.07 o 
  -1   2   6       41.71       39.98      8.67 o 
   0   2   6     1232.48     1269.72     15.12 o 
   1   2   6      718.13      731.26     14.54 o 
   2   2   6      321.44      303.37      7.66 o 
   3   2   6        8.87        8.70      2.65 o 
   4   2   6      254.30      251.17      6.68 o 
   5   2   6       86.24       93.92      4.88 o 
   6   2   6        1.44       -3.56      2.67 o 
   7   2   6       12.81        3.67      6.15 o 
  -6   3   6      120.26      122.53     10.95 o 
  -5   3   6       20.27       20.02      4.30 o 
  -4   3   6       75.67       80.95      6.48 o 
  -3   3   6      226.55      205.26      8.75 o 
  -2   3   6      598.54      595.13     19.09 o 
  -1   3   6      138.98      162.18      5.84 o 
   0   3   6       26.95       39.37      3.58 o 
   1   3   6      381.12      365.55      8.28 o 
   2   3   6       41.67       38.06      3.62 o 
   3   3   6       58.91       60.50      4.14 o 
   4   3   6        1.96       -0.13      1.91 o 
   5   3   6       71.06       67.52      6.75 o 
   6   3   6       84.32       89.80      7.05 o 
   7   3   6        2.89       -1.46      4.81 o 
  -5   4   6      114.54      112.66     10.05 o 
  -4   4   6       90.05       96.58      8.67 o 
  -3   4   6      493.14      466.18     11.43 o 
  -2   4   6      596.11      577.93     11.80 o 
  -1   4   6       80.33       80.10      4.36 o 
   0   4   6        3.09        3.91      1.88 o 
   1   4   6        1.09       -0.11      1.49 o 
   2   4   6        1.08       -0.56      1.42 o 
   3   4   6      524.86      521.64     11.13 o 
   4   4   6      137.70      133.66      6.41 o 
   5   4   6       64.77       67.37     11.01 o 
   6   4   6      134.44      132.49      5.98 o 
   7   4   6       78.31       94.73     12.76 o 
  -5   5   6       22.36       28.66      7.39 o 
  -4   5   6       29.26       44.24      7.94 o 
  -3   5   6      271.06      266.87     14.06 o 
  -2   5   6      188.90      171.01     10.62 o 
  -1   5   6      421.26      402.30     15.28 o 
   0   5   6     1224.48     1238.53     20.15 o 
   1   5   6      621.18      628.36     11.16 o 
   2   5   6      145.90      137.90      5.65 o 
   3   5   6       19.94       20.34      3.28 o 
   4   5   6      101.15      104.84     11.17 o 
   5   5   6      489.94      523.58     16.92 o 
   6   5   6      352.09      356.91     16.53 o 
   7   5   6      113.06      122.95      7.63 o 
  -4   6   6       31.25       33.25      7.74 o 
  -3   6   6       75.42       76.95     10.33 o 
  -2   6   6      146.12      146.50     10.67 o 
  -1   6   6        9.99        7.20      4.36 o 
   0   6   6       14.17       11.33      4.26 o 
   1   6   6      695.45      733.14     20.84 o 
   2   6   6      612.92      568.02     18.06 o 
   3   6   6      184.64      179.39      9.21 o 
   4   6   6      113.05      116.51      6.05 o 
   5   6   6      125.85      108.64      9.07 o 
   6   6   6        2.43        0.70      4.14 o 
   7   6   6       34.79       22.15      7.21 o 
  -3   7   6       10.89       14.97      6.47 o 
  -2   7   6       11.79        8.26      5.13 o 
  -1   7   6        1.97       -0.37      3.69 o 
   0   7   6        2.02       -4.09      2.73 o 
   1   7   6       12.32       13.12      4.75 o 
   2   7   6       22.43       25.34      3.78 o 
   3   7   6      494.20      508.49     18.29 o 
   4   7   6       21.01       20.29      5.86 o 
   5   7   6       65.64       52.18      8.27 o 
   6   7   6      138.73      129.97     10.85 o 
   7   7   6       17.60        8.78      5.93 o 
  -2   8   6      143.71      162.82     13.00 o 
  -1   8   6        1.45        1.16      4.45 o 
   0   8   6      123.78      116.83     10.26 o 
   1   8   6      185.09      164.59     11.59 o 
   2   8   6        0.82        0.47      2.54 o 
   3   8   6       41.65       31.90      7.02 o 
   4   8   6      194.71      179.02     11.85 o 
   5   8   6      405.45      367.26     17.03 o 
   6   8   6       51.08       46.41      8.87 o 
   7   8   6        2.15       -3.42      4.45 o 
  -1   9   6       41.12       41.13      9.14 o 
   0   9   6      262.64      280.36     16.18 o 
   1   9   6      167.47      180.13     10.82 o 
   2   9   6      622.94      605.12     15.05 o 
   3   9   6      102.06      112.78     10.36 o 
   4   9   6       22.84       31.53      7.40 o 
   5   9   6       86.58       55.02      9.40 o 
   6   9   6      197.42      195.60     13.73 o 
   0  10   6       59.20       49.57      9.86 o 
   1  10   6       56.84       54.23      6.91 o 
   2  10   6      133.65      154.81     12.52 o 
   3  10   6       66.53       63.60     10.36 o 
   4  10   6      259.81      265.81     15.84 o 
   5  10   6       62.62       34.94      8.62 o 
  -4  -7   7       22.52       25.53      7.96 o 
  -3  -7   7        1.12       -0.68      4.52 o 
  -2  -7   7        2.97        3.81      4.88 o 
  -1  -7   7       88.49       64.78     10.92 o 
   0  -7   7      161.02      148.45     13.33 o 
  -5  -6   7       59.76       75.68     11.37 o 
  -4  -6   7      195.86      210.80     13.58 o 
  -3  -6   7      102.94      105.42     10.03 o 
  -2  -6   7       38.28       37.56      5.77 o 
  -1  -6   7      127.69      152.60     12.31 o 
   0  -6   7       46.95       47.07      9.04 o 
   1  -6   7      303.35      320.57     17.49 o 
  -6  -5   7        9.82        2.73      6.50 o 
  -5  -5   7       18.69       25.67      7.56 o 
  -4  -5   7       40.71       55.03      8.93 o 
  -3  -5   7      110.25      102.09      9.42 o 
  -2  -5   7      224.62      236.96     13.49 o 
  -1  -5   7      343.87      357.05     16.34 o 
   0  -5   7       11.90       11.80      5.74 o 
   1  -5   7      115.94      121.28     10.33 o 
   2  -5   7      110.25       86.81     10.92 o 
  -6  -4   7       12.99       23.52      8.07 o 
  -5  -4   7       24.62       38.22      8.73 o 
  -4  -4   7        0.78       -1.39      3.72 o 
  -3  -4   7       35.02       35.70      6.97 o 
  -2  -4   7       59.45       69.83      9.11 o 
  -1  -4   7      153.51      144.81      7.43 o 
   0  -4   7      308.96      318.52     10.50 o 
   1  -4   7      219.95      206.46      8.64 o 
   2  -4   7        9.32        7.12      3.37 o 
   3  -4   7        1.14       -0.19      4.29 o 
   4  -4   7       26.74       18.23      7.02 o 
  -7  -3   7       13.27       27.45      9.47 o 
  -6  -3   7       57.57       67.81     11.63 o 
  -5  -3   7       69.67       66.44     10.15 o 
  -4  -3   7      105.56      127.10     10.50 o 
  -3  -3   7      141.73      138.24     10.59 o 
  -2  -3   7      212.56      208.33     11.98 o 
  -1  -3   7      311.16      327.55     14.58 o 
   0  -3   7      217.22      202.47      8.00 o 
   1  -3   7       60.37       64.39      5.77 o 
   2  -3   7      325.48      327.40     11.70 o 
   3  -3   7       99.31      103.67      9.63 o 
   4  -3   7        7.83        1.08      4.76 o 
  -7  -2   7       30.78       36.83      9.99 o 
  -6  -2   7      136.84      148.48     13.33 o 
  -5  -2   7       72.13       87.87     11.54 o 
  -4  -2   7      137.90      139.34     10.76 o 
  -3  -2   7      295.31      267.60     13.78 o 
  -2  -2   7      355.49      346.31     14.84 o 
  -1  -2   7      355.38      361.80     14.93 o 
   0  -2   7       40.50       36.97      6.62 o 
   1  -2   7      798.79      812.91     15.09 o 
   2  -2   7      217.48      223.67      8.21 o 
   3  -2   7       39.19       33.03      7.09 o 
   4  -2   7       14.97       14.01      6.17 o 
   5  -2   7      168.31      190.60     14.32 o 
  -7  -1   7       53.52       58.94     11.51 o 
  -6  -1   7       58.90       57.22     10.48 o 
  -5  -1   7      148.59      138.75     11.56 o 
  -4  -1   7      213.40      190.55     12.13 o 
  -3  -1   7       68.76       69.58      8.57 o 
  -2  -1   7      112.56      120.13      8.95 o 
  -1  -1   7      801.53      816.09     21.87 o 
   0  -1   7       55.34       41.60      6.73 o 
   1  -1   7       20.67       12.24      2.78 o 
   2  -1   7       55.95       55.24      3.55 o 
   3  -1   7      116.00      119.53      6.51 o 
   4  -1   7      134.11      121.22      9.45 o 
   5  -1   7       11.68        2.34      3.91 o 
   6  -1   7       56.91       58.38     15.67 o 
  -7   0   7        1.10       -7.09      4.73 o 
  -6   0   7       71.18       77.65     11.63 o 
  -5   0   7      105.52      104.42     10.26 o 
  -4   0   7      169.50      143.74     10.72 o 
  -3   0   7      602.08      564.95     18.98 o 
  -2   0   7      808.29      841.62     22.48 o 
  -1   0   7        5.52        2.58      1.50 o 
   0   0   7      117.51      104.73      3.80 o 
   1   0   7      441.59      446.68      8.67 o 
   2   0   7      285.69      289.00      5.11 o 
   3   0   7       58.92       70.80      5.29 o 
   4   0   7      274.26      292.64     10.04 o 
   5   0   7      191.20      189.31      9.26 o 
   6   0   7      115.26      122.52      9.38 o 
  -6   1   7      178.60      184.01      9.03 o 
  -5   1   7        1.90        6.08      2.98 o 
  -4   1   7      120.95      114.37      5.94 o 
  -3   1   7       55.20       48.11      4.51 o 
  -2   1   7      498.59      483.91     10.66 o 
  -1   1   7      825.76      898.02     12.76 o 
   0   1   7      534.17      542.54      9.46 o 
   1   1   7       25.87       16.85      2.53 o 
   2   1   7      207.97      200.07      6.60 o 
   3   1   7        8.67        2.38      1.68 o 
   4   1   7       25.16       24.23      3.30 o 
   5   1   7      230.21      217.95     15.73 o 
   6   1   7      154.24      147.88      8.83 o 
  -6   2   7       63.47       86.43      8.06 o 
  -5   2   7       26.82       19.39      4.18 o 
  -4   2   7      196.35      180.44      7.74 o 
  -3   2   7        6.86        3.44      2.40 o 
  -2   2   7       23.31       14.07      4.73 o 
  -1   2   7       13.71       13.63      3.73 o 
   0   2   7       89.28       87.47      4.30 o 
   1   2   7      512.61      542.10     10.25 o 
   2   2   7      119.63      117.93      5.21 o 
   3   2   7       32.78       31.14     10.06 o 
   4   2   7       13.08        9.29      2.38 o 
   5   2   7        2.41        0.34      2.84 o 
   6   2   7        7.05        1.84      3.34 o 
   7   2   7       88.20       88.23     13.03 o 
  -6   3   7      113.54      116.91      7.82 o 
  -5   3   7      120.85      117.00      7.15 o 
  -4   3   7      100.53      102.59      6.14 o 
  -3   3   7       63.34       68.76      4.76 o 
  -2   3   7       66.07       68.19      6.84 o 
  -1   3   7       46.25       43.97      5.01 o 
   0   3   7       29.29       31.87      3.56 o 
   1   3   7      527.56      521.14     10.55 o 
   2   3   7        2.08        1.96      1.93 o 
   3   3   7       42.51       47.45      7.15 o 
   4   3   7      321.95      323.77      9.99 o 
   5   3   7      377.52      391.75      9.34 o 
   6   3   7       74.44       95.66      6.66 o 
   7   3   7        1.29       -0.39      3.70 o 
  -5   4   7       99.33      114.25     10.26 o 
  -4   4   7       79.62       79.99      9.79 o 
  -3   4   7      504.55      461.32     11.76 o 
  -2   4   7      511.45      530.17     18.18 o 
  -1   4   7       88.00      102.00      5.19 o 
   0   4   7       98.65      105.11      6.51 o 
   1   4   7      412.67      407.56      9.60 o 
   2   4   7      297.85      286.01      8.24 o 
   3   4   7      218.85      213.28     12.44 o 
   4   4   7      464.12      471.71     34.19 o 
   5   4   7      502.82      530.52     13.90 o 
   6   4   7      308.40      318.76      9.24 o 
   7   4   7      109.53      115.01      8.24 o 
  -5   5   7       10.19       11.39      6.34 o 
  -4   5   7        6.26        9.44      5.06 o 
  -3   5   7       32.00       39.11      7.47 o 
  -2   5   7       40.94       47.68      7.44 o 
  -1   5   7      455.76      468.68     16.84 o 
   0   5   7      296.69      325.55      8.68 o 
   1   5   7       65.14       67.62      4.31 o 
   2   5   7      494.55      517.81     11.52 o 
   3   5   7      100.28       99.66      5.47 o 
   4   5   7       14.30       14.41      3.88 o 
   5   5   7      175.48      171.32      8.11 o 
   6   5   7      162.36      165.01      8.76 o 
   7   5   7      152.75      170.00      9.03 o 
  -4   6   7        4.76        1.39      5.20 o 
  -3   6   7        3.82        0.87      4.15 o 
  -2   6   7       17.44       13.37      5.88 o 
  -1   6   7        1.88       -1.76      2.90 o 
   0   6   7        4.01        4.99      4.05 o 
   1   6   7      750.77      761.92     21.85 o 
   2   6   7       25.01       20.30      5.53 o 
   3   6   7       45.44       24.90      3.75 o 
   4   6   7      443.94      424.85     11.51 o 
   5   6   7      178.34      192.94      8.60 o 
   6   6   7       45.90       35.06      7.93 o 
   7   6   7        5.50       -2.78      4.76 o 
  -3   7   7       33.05       42.31      8.81 o 
  -2   7   7       86.78       90.70     11.61 o 
  -1   7   7       29.45       44.17      8.12 o 
   0   7   7       84.10       83.30     10.01 o 
   1   7   7      184.44      171.93     11.37 o 
   2   7   7      589.76      572.00     19.87 o 
   3   7   7      291.57      285.25     14.13 o 
   4   7   7      100.44       65.01      9.16 o 
   5   7   7        6.89        4.00      4.42 o 
   6   7   7      322.19      319.07     16.76 o 
   7   7   7       15.68        6.36      5.77 o 
  -2   8   7      209.14      203.03     14.50 o 
  -1   8   7      167.19      174.75     13.00 o 
   0   8   7      488.91      483.53     20.20 o 
   1   8   7      185.22      222.96     13.63 o 
   2   8   7        3.49        3.22      4.42 o 
   3   8   7       53.45       55.29      9.06 o 
   4   8   7      701.07      703.68     23.50 o 
   5   8   7      259.25      269.58     15.07 o 
   6   8   7       89.64       96.56     12.06 o 
  -1   9   7        5.29       -1.81      4.69 o 
   0   9   7      139.79      154.83     12.48 o 
   1   9   7      294.14      303.98     16.90 o 
   2   9   7      358.09      362.42     18.13 o 
   3   9   7       20.27       15.51      6.38 o 
   4   9   7        6.31        9.49      5.32 o 
   5   9   7       80.08      104.83     12.36 o 
   6   9   7       47.34       47.96      9.49 o 
   1  10   7       81.43       86.01     12.48 o 
   2  10   7       67.39       63.06     10.62 o 
   3  10   7       32.39       29.48      8.27 o 
   4  10   7       61.72       61.67     10.33 o 
   5  10   7       47.83       43.80      9.56 o 
  -4  -6   8       33.98       36.49      9.21 o 
  -3  -6   8      130.99      130.10      8.16 o 
  -2  -6   8       13.37       25.56      5.29 o 
  -1  -6   8       80.94       86.04     11.75 o 
   0  -6   8       56.88       42.62      8.95 o 
  -5  -5   8       55.94       94.26     12.58 o 
  -4  -5   8        5.38        7.44      5.96 o 
  -3  -5   8       78.42       83.09     10.83 o 
  -2  -5   8      167.59      160.64     14.78 o 
  -1  -5   8       72.87       91.16      7.24 o 
   0  -5   8        6.83        0.06      3.35 o 
   1  -5   8        1.83       -3.83      2.95 o 
  -6  -4   8       48.27       59.81     11.16 o 
  -5  -4   8       18.50       31.18      8.52 o 
  -4  -4   8        5.99        7.49      5.79 o 
  -3  -4   8      212.53      229.90     14.13 o 
  -2  -4   8      313.80      294.91     15.38 o 
  -1  -4   8        9.73        8.54      3.37 o 
   0  -4   8      103.21       94.86      6.48 o 
   1  -4   8       57.06       66.38      6.75 o 
   2  -4   8      103.66      121.64     10.79 o 
   3  -4   8       19.94       12.95      6.95 o 
  -6  -3   8      105.21      129.22     14.93 o 
  -5  -3   8      146.90      122.98     11.70 o 
  -4  -3   8       86.08       96.63      9.99 o 
  -3  -3   8       33.45       29.85      7.14 o 
  -2  -3   8      104.73       99.03      9.37 o 
  -1  -3   8      513.77      548.24     20.15 o 
   0  -3   8      197.07      210.77      8.69 o 
   1  -3   8       20.92        8.59      3.19 o 
   2  -3   8       37.23       49.87      8.85 o 
   3  -3   8      161.35      191.05     13.47 o 
   4  -3   8        3.20        4.95      5.77 o 
  -6  -2   8       91.73      103.03     13.85 o 
  -5  -2   8        7.11        3.93      5.53 o 
  -4  -2   8       68.91       73.72     10.78 o 
  -3  -2   8      499.81      529.69     20.37 o 
  -2  -2   8      203.91      216.15     12.79 o 
  -1  -2   8       35.60       31.55      6.66 o 
   0  -2   8        1.67       -4.08      3.08 o 
   1  -2   8      407.04      425.07     12.57 o 
   2  -2   8      276.86      279.11     14.91 o 
   3  -2   8       18.11       16.76      6.94 o 
   4  -2   8        0.91       -1.79      4.78 o 
   5  -2   8       42.29       63.71     11.37 o 
  -6  -1   8      130.17      126.82     12.71 o 
  -5  -1   8      198.80      192.84     13.78 o 
  -4  -1   8       37.42       30.91      7.23 o 
  -3  -1   8        2.57        1.95      4.54 o 
  -2  -1   8      462.41      446.55     17.59 o 
  -1  -1   8      330.35      340.61     15.19 o 
   0  -1   8       56.50       54.34      7.86 o 
   1  -1   8       42.72       43.92      5.20 o 
   2  -1   8      273.93      278.54     14.53 o 
   3  -1   8      307.75      307.36     16.34 o 
   4  -1   8       70.54       78.59     11.12 o 
   5  -1   8       10.01        4.94      6.12 o 
  -6   0   8       22.31       23.00      7.87 o 
  -5   0   8      105.00       99.97     12.27 o 
  -4   0   8      141.27      133.03     10.78 o 
  -3   0   8      461.00      441.90     17.96 o 
  -2   0   8      236.99      217.37     12.27 o 
  -1   0   8       84.49       93.45      8.22 o 
   0   0   8      252.19      238.73     12.55 o 
   1   0   8       90.54      103.51      8.73 o 
   2   0   8      105.98       98.32      8.69 o 
   3   0   8      185.63      175.53      7.53 o 
   4   0   8       48.30       48.56      6.06 o 
   5   0   8      185.37      175.14      9.17 o 
   6   0   8       52.79       57.41      7.89 o 
  -6   1   8       69.37       72.99     11.37 o 
  -5   1   8        0.53        0.73      4.35 o 
  -4   1   8       39.06       17.12      5.46 o 
  -3   1   8      220.85      204.09     12.41 o 
  -2   1   8      155.87      151.45     10.17 o 
  -1   1   8      120.37      138.61      5.26 o 
   0   1   8        5.35        5.21      2.11 o 
   1   1   8       24.85       27.51      3.23 o 
   2   1   8      126.83      124.54      6.12 o 
   3   1   8       20.39       23.32      3.92 o 
   4   1   8       96.81       80.44      5.43 o 
   5   1   8      248.49      249.98     10.42 o 
   6   1   8       42.68       37.46      6.81 o 
  -6   2   8       75.54       68.03     11.18 o 
  -5   2   8       86.78       81.82     19.25 o 
  -4   2   8        0.86        0.00      2.58 o 
  -3   2   8       25.76       26.32      5.14 o 
  -2   2   8       22.39       19.59      3.48 o 
  -1   2   8      322.41      345.44      8.86 o 
   0   2   8       11.17       13.53      6.63 o 
   1   2   8      159.05      145.97      9.61 o 
   2   2   8      284.72      299.16      8.50 o 
   3   2   8      165.84      175.38      7.17 o 
   4   2   8       38.29       27.39      3.36 o 
   5   2   8       16.84       15.25      3.68 o 
   6   2   8        6.60        5.23      5.18 o 
  -5   3   8      145.48      134.80      7.74 o 
  -4   3   8      131.06      139.09      7.24 o 
  -3   3   8      275.22      291.26     11.99 o 
  -2   3   8      123.27      119.57      9.13 o 
  -1   3   8       12.37       12.76      2.85 o 
   0   3   8        7.91        6.73      3.02 o 
   1   3   8      607.58      628.79     12.19 o 
   2   3   8     1408.85     1445.20     19.36 o 
   3   3   8      446.75      450.20     11.36 o 
   4   3   8      274.12      262.92      9.49 o 
   5   3   8      169.93      165.16      6.41 o 
   6   3   8      221.55      224.87      9.81 o 
   7   3   8       24.17       20.58      6.02 o 
  -5   4   8        6.75        4.47      5.11 o 
  -4   4   8        3.84        6.66      4.75 o 
  -3   4   8      257.99      273.06     13.13 o 
  -2   4   8      467.66      472.68     15.46 o 
  -1   4   8       63.63       67.08      4.74 o 
   0   4   8      364.75      367.07      9.72 o 
   1   4   8       89.73       92.33      5.16 o 
   2   4   8       28.36       36.33      4.29 o 
   3   4   8      181.20      196.27      7.73 o 
   4   4   8      460.39      472.33     12.59 o 
   5   4   8      442.46      410.11     12.60 o 
   6   4   8      112.25      110.07      6.67 o 
   7   4   8       17.10       21.32      4.65 o 
  -4   5   8        2.67       -3.58      3.86 o 
  -3   5   8        2.90       -1.53      3.41 o 
  -2   5   8       38.52       40.67      7.54 o 
  -1   5   8       96.63       98.87      8.36 o 
   0   5   8       34.29       30.29     10.66 o 
   1   5   8       35.74       44.42      4.52 o 
   2   5   8      807.74      825.92     15.13 o 
   3   5   8       55.98       52.58      7.78 o 
   4   5   8      286.86      245.07      9.09 o 
   5   5   8       10.58        5.95      3.74 o 
   6   5   8      135.66      133.31      8.16 o 
   7   5   8       41.54       43.31      6.67 o 
  -4   6   8        8.32        9.30      5.65 o 
  -3   6   8       31.85       30.02      7.37 o 
  -2   6   8        2.56        1.22      4.42 o 
  -1   6   8       17.21       19.64      5.39 o 
   0   6   8      279.76      280.45     13.94 o 
   1   6   8      296.43      300.56     14.11 o 
   2   6   8      157.65      167.72     10.74 o 
   3   6   8       24.32       24.58      4.07 o 
   4   6   8      338.69      317.81     10.44 o 
   5   6   8       86.19       81.21     16.41 o 
   6   6   8       13.29        5.11      4.26 o 
   7   6   8        2.00       -3.39      5.04 o 
  -3   7   8      133.66      160.77     13.00 o 
  -2   7   8      280.45      283.58     16.13 o 
  -1   7   8       43.73       44.12      8.41 o 
   0   7   8       41.54       49.49      8.29 o 
   1   7   8      190.84      219.80     13.02 o 
   2   7   8      884.76      902.15     25.83 o 
   3   7   8      185.28      164.52     11.33 o 
   4   7   8       80.81       97.71     11.02 o 
   5   7   8      115.17      125.19     10.31 o 
   6   7   8      173.27      187.68     13.44 o 
  -2   8   8      136.89      143.53     12.52 o 
  -1   8   8       89.65       94.46     12.12 o 
   0   8   8      238.69      237.79     14.67 o 
   1   8   8       84.59       75.37     10.45 o 
   2   8   8      104.05      122.88     10.50 o 
   3   8   8       58.80       61.36      9.42 o 
   4   8   8       24.00       24.14      6.80 o 
   5   8   8      136.21      115.40     10.50 o 
   6   8   8       45.67       47.91      9.04 o 
   0   9   8       53.18       70.05     11.07 o 
   1   9   8       58.94       58.35     10.26 o 
   2   9   8       66.07       83.23     11.28 o 
   3   9   8       22.46       23.05      6.81 o 
   4   9   8        1.00       -4.61      3.69 o 
   5   9   8       94.51      107.60     12.93 o 
   2  10   8       98.29      121.03     11.91 o 
   3  10   8        3.11        3.82      5.25 o 
   4  10   8        8.09        8.48      5.79 o 
  -2  -6   9       16.82       16.05      6.40 o 
  -4  -5   9       60.45       67.11     10.90 o 
  -3  -5   9        9.70        5.28      5.58 o 
  -2  -5   9      159.03      174.96      9.44 o 
  -1  -5   9      100.13       82.81     20.61 o 
   0  -5   9       33.44       32.78      5.91 o 
   1  -5   9        0.50       -1.37      5.18 o 
  -5  -4   9       29.58       24.04      8.27 o 
  -4  -4   9       56.42       66.30     10.67 o 
  -3  -4   9      120.58      113.02     11.12 o 
  -2  -4   9      149.23      137.22     11.49 o 
  -1  -4   9       10.54        7.76      3.56 o 
   0  -4   9       22.37       28.40      5.31 o 
   1  -4   9      159.96      167.06     12.69 o 
   2  -4   9        7.43        5.18      6.50 o 
  -5  -3   9      152.58      154.29     13.68 o 
  -4  -3   9       22.71       20.15      7.53 o 
  -3  -3   9        0.70       -2.85      3.91 o 
  -2  -3   9       82.02       99.60     11.96 o 
  -1  -3   9      383.24      407.01     18.62 o 
   0  -3   9       21.75       22.39      4.43 o 
   1  -3   9       31.46       25.27      7.07 o 
   2  -3   9       12.58       21.76      6.80 o 
   3  -3   9       88.22       89.64     12.12 o 
  -6  -2   9       50.23       37.23      9.94 o 
  -5  -2   9       27.72       28.85      8.50 o 
  -4  -2   9       42.61       42.36      8.76 o 
  -3  -2   9       57.08       69.16      9.87 o 
  -2  -2   9       25.13       24.47      6.92 o 
  -1  -2   9       26.59       27.72      6.99 o 
   0  -2   9      123.28      116.32     10.12 o 
   1  -2   9      216.05      194.79     13.12 o 
   2  -2   9       54.61       51.80      9.39 o 
   3  -2   9        8.31        3.23      5.96 o 
   4  -2   9      112.48      110.78     11.56 o 
  -6  -1   9       49.95       62.63     11.54 o 
  -5  -1   9      125.59      112.15     11.51 o 
  -4  -1   9       58.29       66.19     10.41 o 
  -3  -1   9        1.37       -1.72      3.81 o 
  -2  -1   9      175.73      168.63     12.01 o 
  -1  -1   9       30.98       37.16      7.40 o 
   0  -1   9        4.75        3.01      3.56 o 
   1  -1   9      274.47      281.75     15.11 o 
   2  -1   9      220.54      246.24     14.48 o 
   3  -1   9      177.97      176.94     13.37 o 
   4  -1   9       52.69       48.05      9.61 o 
   5  -1   9       80.70       89.88     12.86 o 
  -6   0   9        5.35        0.26      5.37 o 
  -5   0   9       85.23       79.28     11.66 o 
  -4   0   9        4.65        3.41      5.51 o 
  -3   0   9        5.92        5.35      5.20 o 
  -2   0   9      132.40      120.46     10.17 o 
  -1   0   9      177.42      181.59     11.89 o 
   0   0   9        0.75       -4.14      2.94 o 
   1   0   9        0.90        2.54      4.88 o 
   2   0   9       56.06       46.15      8.12 o 
   3   0   9      403.15      435.74     19.71 o 
   4   0   9       93.59       90.94     11.99 o 
   5   0   9       39.62       49.51      9.99 o 
  -5   1   9       16.29        3.84      5.32 o 
  -4   1   9        0.81        4.48      4.80 o 
  -3   1   9       54.18       48.83      8.34 o 
  -2   1   9       27.97       34.21      7.04 o 
  -1   1   9       35.08       20.62      5.67 o 
   0   1   9       95.49       86.23      8.31 o 
   1   1   9      356.18      336.54     15.61 o 
   2   1   9       50.19       55.31      8.45 o 
   3   1   9        0.64       -0.52      2.51 o 
   4   1   9        1.29        2.14      2.41 o 
   5   1   9       80.34       98.41      8.59 o 
  -5   2   9       40.58       41.18      9.02 o 
  -4   2   9        5.25        1.79      4.47 o 
  -3   2   9       10.33        7.49      4.43 o 
  -2   2   9      267.48      279.23     14.20 o 
  -1   2   9      266.72      307.62     14.53 o 
   0   2   9      351.30      365.64      9.28 o 
   1   2   9      329.66      322.22      8.80 o 
   2   2   9      577.54      570.05     12.28 o 
   3   2   9      256.94      256.87      8.90 o 
   4   2   9      349.74      348.67      8.68 o 
   5   2   9       19.92       17.52      3.71 o 
   6   2   9       43.18       53.34      7.27 o 
  -5   3   9      180.79      168.44     12.83 o 
  -4   3   9      105.61       98.06      6.50 o 
  -3   3   9        1.01        0.21      2.78 o 
  -2   3   9      341.20      351.66     10.93 o 
  -1   3   9       79.79       84.87      5.18 o 
   0   3   9       58.80       67.43      4.53 o 
   1   3   9      225.42      201.46      7.34 o 
   2   3   9      763.12      754.24     14.42 o 
   3   3   9      428.14      431.80     11.75 o 
   4   3   9      195.77      198.11      8.58 o 
   5   3   9       57.04       48.75      8.88 o 
   6   3   9      112.49       97.01     12.97 o 
  -4   4   9       21.64       21.61      6.48 o 
  -3   4   9      135.55      141.86      7.41 o 
  -2   4   9      112.04       98.80      6.08 o 
  -1   4   9        3.63        1.62      2.43 o 
   0   4   9      249.08      271.34      8.88 o 
   1   4   9      131.56      122.69      6.17 o 
   2   4   9       78.76       69.65      5.72 o 
   3   4   9       16.31       17.94      4.76 o 
   4   4   9      120.73      107.56      6.71 o 
   5   4   9       87.59       81.99     11.87 o 
   6   4   9       29.71       28.79      4.39 o 
  -4   5   9       23.05       16.97      6.24 o 
  -3   5   9        1.30        3.98      4.50 o 
  -2   5   9      306.10      305.70     14.88 o 
  -1   5   9      394.93      420.72     16.60 o 
   0   5   9        6.67        3.97      2.66 o 
   1   5   9       29.50       25.64      8.47 o 
   2   5   9      371.53      367.19     10.56 o 
   3   5   9       87.86       89.18      5.85 o 
   4   5   9       23.06       18.36      4.65 o 
   5   5   9        1.48       -2.89      3.92 o 
   6   5   9       51.88       33.54      5.85 o 
  -3   6   9       33.64       42.57      8.53 o 
  -2   6   9       20.76       22.09      6.97 o 
  -1   6   9      107.74      110.10      9.54 o 
   0   6   9      409.90      432.49     17.73 o 
   1   6   9      600.77      612.85     20.62 o 
   2   6   9      172.34      156.96     10.60 o 
   3   6   9       65.20       47.56     15.27 o 
   4   6   9      162.76      153.62      7.80 o 
   5   6   9       68.10       63.06     16.84 o 
   6   6   9       19.18       18.20      5.05 o 
  -2   7   9      339.15      338.19     17.80 o 
  -1   7   9       72.53       91.34     11.61 o 
   0   7   9        2.61        2.89      4.83 o 
   1   7   9      130.86      149.19     11.28 o 
   2   7   9       70.80       59.12      9.42 o 
   3   7   9      229.63      204.57     12.78 o 
   4   7   9       65.93       70.71      9.89 o 
   5   7   9       56.35       67.70     10.19 o 
   6   7   9       32.46       45.52      6.67 o 
  -1   8   9       24.22       30.70      8.26 o 
   0   8   9       48.56       65.17     10.05 o 
   1   8   9      100.32      126.34     11.07 o 
   2   8   9        1.02        5.75      5.15 o 
   3   8   9       57.71       57.28      9.25 o 
   4   8   9        6.67       -1.41      4.64 o 
   5   8   9       36.10       60.04     10.29 o 
   0   9   9       35.00       38.05      9.06 o 
   1   9   9       16.71       18.70      6.94 o 
   2   9   9       38.88       47.59      9.40 o 
   3   9   9       24.91       18.58      6.88 o 
   4   9   9       11.45       11.32      6.64 o 
   5   9   9       87.58      106.40     13.07 o 
  -2  -5  10        5.72        1.22      3.95 o 
  -4  -4  10       10.95        9.09      7.42 o 
  -3  -4  10      160.54      159.61     13.58 o 
  -2  -4  10       24.04       36.54      8.85 o 
  -1  -4  10        0.55       -3.32      3.27 o 
   0  -4  10        0.36       -1.62      3.33 o 
   1  -4  10       47.35       60.23     10.38 o 
  -5  -3  10       84.78       82.67     13.54 o 
  -4  -3  10       18.51       18.89      7.35 o 
  -3  -3  10        4.70        3.62      5.61 o 
  -2  -3  10       31.55       30.80      8.15 o 
  -1  -3  10      166.93      154.50     12.57 o 
   0  -3  10       32.42       33.05      5.79 o 
   1  -3  10        9.78       14.05      6.90 o 
   2  -3  10      123.29      103.50     13.12 o 
  -5  -2  10        0.58        1.65      5.77 o 
  -4  -2  10       16.87       18.49      7.89 o 
  -3  -2  10       31.59       34.14      8.36 o 
  -2  -2  10       21.64       27.15      7.32 o 
  -1  -2  10      131.34      133.90     11.61 o 
   0  -2  10       91.56      106.00     12.46 o 
   1  -2  10       82.93       91.29     12.12 o 
   2  -2  10      177.04      183.98     14.03 o 
   3  -2  10       95.83       90.02     12.71 o 
  -5  -1  10       49.78       42.41      9.91 o 
  -4  -1  10       15.06       14.81      6.71 o 
  -3  -1  10        4.47        0.89      4.78 o 
  -2  -1  10        1.65       -4.71      4.87 o 
  -1  -1  10        4.67       -1.29      4.57 o 
   0  -1  10        0.95       -2.40      3.77 o 
   1  -1  10      207.85      208.57     13.99 o 
   2  -1  10      164.19      178.50     13.18 o 
   3  -1  10       35.78       39.55      9.00 o 
   4  -1  10       24.98       26.18      8.19 o 
  -5   0  10       21.87       14.34      7.23 o 
  -4   0  10       31.07       29.64      8.20 o 
  -3   0  10       81.42       66.04     10.03 o 
  -2   0  10       59.00       70.76      9.99 o 
  -1   0  10       76.63       96.16     11.47 o 
   0   0  10        3.44        1.39      4.31 o 
   1   0  10        0.54       -2.97      3.96 o 
   2   0  10       64.57       76.74     10.67 o 
   3   0  10       52.32       54.70     10.26 o 
   4   0  10       47.21       48.03     10.03 o 
  -5   1  10        6.12        4.50      5.94 o 
  -4   1  10        6.41        6.24      5.51 o 
  -3   1  10       59.99       48.43      8.71 o 
  -2   1  10      324.89      325.97     16.55 o 
  -1   1  10      434.80      434.86     18.79 o 
   0   1  10      245.53      238.30     14.03 o 
   1   1  10       88.42       91.69      9.42 o 
   3   1  10       15.82       10.17      6.45 o 
   4   1  10       35.54       23.83      7.74 o 
   5   1  10       32.79       41.28      9.87 o 
  -5   2  10        4.18        1.22      5.37 o 
  -4   2  10      164.89      140.07     11.89 o 
  -3   2  10       31.06       38.36      7.94 o 
  -2   2  10        8.05        0.31      3.72 o 
  -1   2  10      126.34      113.61      9.82 o 
   0   2  10      568.59      525.09     20.08 o 
   1   2  10      588.57      549.72     20.89 o 
   2   2  10      368.86      342.07     17.10 o 
   3   2  10       29.93       48.88      9.40 o 
   4   2  10       92.16       82.65     11.54 o 
   5   2  10       33.77       42.34      9.98 o 
  -4   3  10       11.03        6.12      5.72 o 
  -3   3  10        1.11       -3.23      4.48 o 
  -2   3  10      336.65      313.30     15.64 o 
  -1   3  10      110.59      102.54      9.21 o 
   0   3  10      221.61      204.45     12.52 o 
   1   3  10       28.13       39.99      4.76 o 
   2   3  10      278.08      271.16      9.04 o 
   3   3  10      158.03      143.04      7.20 o 
   4   3  10        2.74        2.38      2.89 o 
   5   3  10        5.13        7.15      3.15 o 
  -3   4  10      107.42      106.78      8.47 o 
  -2   4  10        3.01        0.87      2.88 o 
  -1   4  10       47.93       60.20      7.67 o 
   0   4  10      221.42      219.26      8.45 o 
   1   4  10      111.33      106.62     10.28 o 
   2   4  10       22.07       11.04      3.26 o 
   3   4  10        0.52        2.45      2.65 o 
   4   4  10        7.45        6.22      3.66 o 
   5   4  10       51.43       52.79     14.56 o 
   6   4  10       44.73       33.62      9.66 o 
  -3   5  10      106.47      101.98      9.65 o 
  -2   5  10      280.01      271.22     14.39 o 
  -1   5  10      310.61      279.11     14.03 o 
   0   5  10       40.07       36.44      6.25 o 
   1   5  10       71.31       80.02      6.53 o 
   2   5  10      366.55      350.78     16.43 o 
   3   5  10       65.48       57.43     13.91 o 
   4   5  10        3.39        1.55      3.44 o 
   5   5  10       37.14       44.38      6.02 o 
   6   5  10       28.43       29.70      5.86 o 
  -3   6  10       44.90       53.14      9.16 o 
  -2   6  10       21.13       26.96      7.49 o 
  -1   6  10      155.97      152.60     11.25 o 
   0   6  10       61.34       61.73      9.75 o 
   1   6  10      162.17      156.96     10.92 o 
   2   6  10      213.12      217.49     12.58 o 
   3   6  10       15.42        7.80      4.71 o 
   4   6  10       19.55       16.05      4.19 o 
   5   6  10       60.03       66.36     18.82 o 
  -2   7  10       37.59       41.11      8.67 o 
  -1   7  10       55.58       83.63     11.19 o 
   0   7  10        0.73        2.29      4.80 o 
   1   7  10       61.16       74.47      9.98 o 
   2   7  10       17.63       25.45      6.94 o 
   3   7  10        4.60        7.40      4.85 o 
   4   7  10       43.58       54.56      9.26 o 
   5   7  10       28.42       31.51      7.82 o 
   0   8  10        2.59        2.96      5.75 o 
   1   8  10       23.11       26.00      7.77 o 
   2   8  10       58.71       87.24     12.06 o 
   3   8  10       49.40       47.04      9.13 o 
   4   8  10       21.74       33.11      8.24 o 
   5   8  10        1.92       -1.43      4.36 o 
   2   9  10       86.69      108.92     13.71 o 
   3   9  10        1.93       -4.22      4.87 o 
  -3  -3  11       22.94       30.19      8.80 o 
  -2  -3  11      128.82      138.75     12.88 o 
  -1  -3  11       89.04      105.30     13.87 o 
   0  -3  11       85.61      104.09     13.87 o 
   1  -3  11       20.82       20.46      8.52 o 
  -4  -2  11        6.81        8.40      6.67 o 
  -3  -2  11        8.30       -0.03      5.32 o 
  -2  -2  11        1.22       -3.51      5.02 o 
  -1  -2  11      128.49      133.76     12.19 o 
   0  -2  11      121.30      126.46     12.17 o 
   1  -2  11       24.94       22.09      7.77 o 
   2  -2  11       36.78       36.61      9.04 o 
  -4  -1  11       10.18       12.86      6.83 o 
  -3  -1  11       15.61        8.83      6.50 o 
  -2  -1  11       51.74       58.30     10.13 o 
  -1  -1  11        0.41       -0.96      4.52 o 
   0  -1  11        1.81        5.77      5.53 o 
   1  -1  11       35.29       45.02      9.87 o 
   2  -1  11       72.51       85.83     12.08 o 
   3  -1  11       48.93       62.28     11.16 o 
  -4   0  11       82.78       90.20     12.60 o 
  -3   0  11       61.89       71.25     11.09 o 
  -2   0  11      170.08      171.29     13.26 o 
  -1   0  11       92.86       98.04     12.12 o 
   0   0  11      270.03      265.52     16.17 o 
   1   0  11        5.32        3.98      5.49 o 
   2   0  11       25.06       29.65      7.91 o 
   3   0  11       99.66      131.52     12.81 o 
  -4   1  11        0.45        0.75      5.65 o 
  -3   1  11       70.07       71.93     10.95 o 
  -2   1  11      449.88      488.20     21.35 o 
  -1   1  11      296.99      313.27     17.28 o 
   0   1  11      162.65      167.97     12.60 o 
   1   1  11       32.82       22.82      7.13 o 
   2   1  11      155.57      161.97     12.93 o 
   3   1  11      101.24      120.01     14.50 o 
   4   1  11        1.79        1.96      5.25 o 
  -4   2  11       32.70       29.50      8.13 o 
  -3   2  11       25.05        9.42      5.53 o 
  -2   2  11       17.65        5.35      4.90 o 
  -1   2  11       64.97       58.65      9.37 o 
   0   2  11      166.45      150.32     11.91 o 
   1   2  11      103.23      111.44     12.86 o 
   2   2  11       16.34       17.00      6.76 o 
   3   2  11       35.87       43.11      9.04 o 
   4   2  11        5.02        2.36      5.86 o 
  -4   3  11        0.37       -1.23      6.08 o 
  -3   3  11       14.77       14.39      6.36 o 
  -2   3  11      108.61       99.62      9.86 o 
  -1   3  11       70.28       93.10     11.21 o 
   0   3  11       54.19       45.75      8.19 o 
   1   3  11        0.47       -2.16      3.27 o 
   2   3  11       26.76       18.65      6.43 o 
   3   3  11       93.33       93.01     12.43 o 
   4   3  11       21.03       21.31      7.44 o 
   5   3  11        1.22        4.76      6.90 o 
  -2   4  11       77.11       78.08     10.46 o 
  -1   4  11       68.27       77.11     10.59 o 
   0   4  11      128.41      126.77     10.74 o 
   1   4  11       36.58       24.06      6.83 o 
   2   4  11       27.77       30.44      7.46 o 
   3   4  11       44.61       43.29      8.17 o 
   4   4  11       19.96       22.33      4.93 o 
   5   4  11       65.87       83.57     16.70 o 
  -1   5  11      134.46      143.39     10.64 o 
   0   5  11      124.61      128.93      7.20 o 
   1   5  11       10.34        7.46      3.28 o 
   2   5  11       76.18       84.57      6.45 o 
   3   5  11       79.24       91.10      8.38 o 
   4   5  11       10.06       15.24      4.42 o 
   5   5  11       35.21       39.77      9.85 o 
  -2   6  11       27.46       35.56      8.24 o 
  -1   6  11       23.12       21.47      6.85 o 
   0   6  11        3.37        8.81      5.56 o 
   1   6  11        1.79        1.56      4.40 o 
   2   6  11       81.05       84.30     10.19 o 
   3   6  11       52.10       42.40      6.01 o 
   4   6  11       10.92       10.18      6.59 o 
   5   6  11       16.87       19.28      6.34 o 
  -1   7  11        8.59        2.14      5.28 o 
   0   7  11       26.47       40.26      8.36 o 
   1   7  11       40.04       60.04      9.63 o 
   2   7  11       43.42       60.96      9.61 o 
   3   7  11        2.85        3.22      4.55 o 
   4   7  11       35.22       31.20      7.75 o 
   1   8  11        4.13        8.19      5.65 o 
   2   8  11       87.58       93.17     12.19 o 
   3   8  11      198.77      213.06     14.43 o 
  -2  -2  12        2.06        3.53      6.36 o 
  -1  -2  12       69.53      108.64     14.34 o 
   0  -2  12       36.13       25.26      9.51 o 
  -3  -1  12       18.65        6.74      6.67 o 
  -2  -1  12       55.08       67.41     11.37 o 
  -1  -1  12       26.60       37.65      9.13 o 
   0  -1  12        8.57       11.09      6.55 o 
   1  -1  12       68.98       76.76     12.08 o 
  -3   0  12      128.46      117.92     14.34 o 
  -2   0  12       87.13       77.56     11.75 o 
  -1   0  12       75.44       96.47     13.31 o 
   0   0  12       66.57       80.57     11.96 o 
   1   0  12       67.13       86.70     12.43 o 
   2   0  12        8.45       11.33      6.99 o 
  -3   1  12        2.75        1.27      6.26 o 
  -2   1  12      107.39       83.11     11.96 o 
  -1   1  12      160.59      156.69     13.65 o 
   0   1  12        6.17        5.25      5.49 o 
   1   1  12       24.94       41.35      9.13 o 
   2   1  12        0.89       -3.04      4.73 o 
   3   1  12        8.62       11.30      7.23 o 
  -3   2  12       10.28        9.73      6.54 o 
  -2   2  12       14.11       -0.64      5.44 o 
  -1   2  12        5.56        8.19      5.89 o 
   0   2  12        7.52        3.16      5.37 o 
   1   2  12       55.90       44.20      9.56 o 
   2   2  12       19.16       23.28      8.15 o 
   3   2  12        0.35       -1.08      5.34 o 
  -3   3  12        3.24       -0.21      5.42 o 
  -2   3  12      103.60      112.43     11.30 o 
  -1   3  12       41.73       45.28      9.04 o 
   0   3  12        9.97       15.05      6.67 o 
   1   3  12       18.02       14.34      6.74 o 
   2   3  12       42.74       40.57      8.93 o 
   3   3  12       47.25       73.01     12.25 o 
   4   3  12       88.69       80.55     12.55 o 
  -2   4  12       94.32       78.26     11.21 o 
  -1   4  12       18.04        8.43      5.82 o 
   0   4  12       42.12       35.91      8.60 o 
   1   4  12       25.48       18.29      6.95 o 
   2   4  12       44.12       29.98      7.63 o 
   3   4  12       55.52       67.34     11.23 o 
   4   4  12       60.99       68.10     12.13 o 
   1   5  12       27.68       10.59      5.77 o 
   2   5  12       16.52       15.45      6.73 o 
   3   5  12        7.04        2.57      5.13 o 
   4   5  12       14.09        5.81      5.60 o 
   0   6  12        1.43        3.39      5.39 o 
   1   6  12        2.48       -1.49      4.33 o 
   2   6  12       71.56       96.72     11.14 o 
   3   6  12       72.81       93.00     11.16 o 
   1   7  12      162.75      206.31     14.32 o 
   2   7  12       26.94       36.69      8.19 o 
   3   7  12       12.24        9.66      6.10 o 
  -1   0  13       18.55        8.62      7.56 o 
   0   0  13        0.49       -0.63      5.56 o 
  -1   1  13       54.46       49.28     10.81 o 
   0   1  13       21.68       31.71      8.67 o 
   1   1  13        8.45        1.46      6.10 o 
  -1   2  13       10.01       11.47      6.73 o 
   0   2  13       16.97        8.62      6.80 o 
   1   2  13       16.76       18.43      8.26 o 
   2   2  13      135.49      162.20     14.58 o 
  -1   3  13       48.75       40.08      9.40 o 
   0   3  13       24.46       18.79      7.68 o 
   1   3  13       11.55        5.09      6.62 o 
   2   3  13       64.84       56.09     10.60 o 
  -1   4  13       27.06       16.06      8.00 o 
   0   4  13        9.84        9.91      6.52 o 
   1   4  13       10.03       21.95      7.74 o 
   2   4  13       26.68       33.43      8.99 o 
   1   5  13       22.61        9.65      5.91 o 
   2   5  13       41.27       36.94      9.00 o 
                                                 
